# Supplementary material for: Underexpression of Specific Interferon Genes Is Associated with Poor Prognosis of Melanoma
Source: PLoS One. 2017 Jan 23;12(1):e0170025. doi: 10.1371/journal.pone.0170025 (PMC5256985; doi:10.1371/journal.pone.0170025)
Supplement: S1 File — (XLS) [file pone.0170025.s001.xls]

## Sheet: TCGA
	ME0	ME1	ME2	ME3	ME4	ME5	ME6	ME7	ME8	ME9	ME10	ME11	ME12	ME13
TCGA-3N-A9WB-06A-11R-A38C-07	-0.0108116	-0.00197941	-0.0267732	-0.0203921	0.00789985	0.00696151	0.0123171	-0.0152529	-0.00989794	0.01698	-0.00576039	0.00658619	-0.00483852	-0.00465924
TCGA-3N-A9WC-06A-11R-A38C-07	-0.000963748	0.00883231	0.0174923	0.00597176	-0.00929531	-0.00277285	-0.000803541	0.00650909	-0.000554177	-0.0160738	0.00115845	-0.00688088	0.0248601	0.0262809
TCGA-3N-A9WD-06A-11R-A38C-07	0.00813672	0.00340897	0.00975545	-0.00997674	0.019553	0.00463107	-0.00729434	0.0279496	0.0126816	-0.0106967	-0.00663206	0.0128303	0.00651285	0.000442818
TCGA-BF-A1PU-01A-11R-A18S-07	-0.00863667	-0.0182313	-0.0252244	-0.00590769	0.0065224	0.0108327	-0.0148426	-0.0126219	-0.000740951	0.0066077	0.00235117	0.00547034	-0.0236405	0.00402116
TCGA-BF-A1PV-01A-11R-A18U-07	-0.0187807	0.00243904	-0.0243463	0.0105247	-0.00215169	-0.00231243	0.00623845	-0.0156432	-0.0178948	0.00154037	0.00761487	-0.00109681	-0.0150116	0.0178465
TCGA-BF-A1PX-01A-12R-A18T-07	-0.00207962	-0.0155992	0.0141138	-0.0117624	0.0499368	0.00173915	-0.0100767	0.000191643	-0.00585445	0.0138921	0.00510552	-0.00182466	0.0105647	-0.00210093
TCGA-BF-A1PZ-01A-11R-A18S-07	-0.0132254	-0.0132998	-0.0152826	-0.00711815	-0.00128871	0.0106489	-0.00755593	-0.0123308	-0.014229	0.00808416	-0.00246481	-0.00382814	0.0112266	0.00140402
TCGA-BF-A1Q0-01A-21R-A18S-07	0.00883581	0.00694598	0.00195953	0.00195289	0.00349177	0.00809752	0.0167661	-0.000246008	0.00888442	0.0206231	0.0107977	-0.000156288	0.00669292	0.0119341
TCGA-BF-A3DJ-01A-11R-A20F-07	0.0054614	0.010111	0.00378545	0.00600298	0.0356347	-0.0137859	-0.000140855	-0.01057	-0.0020717	-0.0108907	-0.0106444	-0.0278923	0.0168506	0.0117356
TCGA-BF-A3DL-01A-11R-A20F-07	-0.0143374	-0.0393963	-0.0215164	-0.0231625	-0.0075736	0.0293335	-0.0280757	-0.0170058	-0.0225323	0.0111487	0.0103261	0.014928	-0.0152426	0.0030848
TCGA-BF-A3DM-01A-11R-A20F-07	0.0172731	0.0047065	-0.0125419	0.00444665	-0.00435089	0.00101243	0.00511205	-0.00859436	0.00984975	0.000807573	-0.00428616	-0.0162258	0.0201489	-0.0032466
TCGA-BF-A3DN-01A-11R-A20F-07	0.00706951	0.0126813	-0.00955648	0.014432	-0.00415915	-0.0161582	0.00321843	-0.00864738	0.00384246	-0.0135485	-0.0176936	-0.0142016	0.00233157	-0.0232511
TCGA-BF-A5EO-01A-12R-A27Q-07	-0.00817778	-0.0393737	-0.00734263	-0.0248036	0.0252472	0.0229089	-0.0249463	-0.0125905	-0.032965	0.0288398	0.0158412	0.0174009	-0.0120962	0.0137384
TCGA-BF-A5EP-01A-12R-A27Q-07	-0.00718796	-0.00712236	-0.0198784	-0.00484648	-0.00780594	0.00100437	-0.00215202	-0.0157769	-0.00063375	0.0105282	0.00704794	0.000906709	-0.0129818	0.00215552
TCGA-BF-A5EQ-01A-21R-A27Q-07	-0.0118345	-0.00425486	0.00349449	-0.00261548	-0.00085393	0.00542293	-0.0051662	0.00373064	-0.000181821	-0.000484849	0.0107341	0.000764616	-0.00418763	-0.000264952
TCGA-BF-A5ER-01A-12R-A27Q-07	-0.0185733	-0.0440971	-0.0252225	-0.0177568	0.00604322	0.0264145	-0.0251732	-0.0175168	-0.0513428	0.026123	0.0395305	0.0158816	-0.0338869	0.0304891
TCGA-BF-A5ES-01A-11R-A27Q-07	-0.021278	-0.0282491	-0.0101843	-0.0155795	-0.0105253	0.0103382	-0.0235984	-0.0135626	-0.0134764	0.00844103	0.000766177	-0.00447229	-0.00897025	0.00104878
TCGA-BF-A9VF-01A-11R-A37K-07	-0.0169392	-0.0270703	-0.0284141	-0.0284165	0.0306669	0.0295857	-0.0163838	-0.015125	-0.0298993	0.0215058	0.0335228	0.0193518	-0.0393275	0.0149291
TCGA-BF-AAOU-01A-12R-A39D-07	0.00232049	-0.000595764	-0.00111039	-0.0180747	0.0132472	0.0030511	-0.00384032	-0.007563	0.00888112	-0.000253987	-0.00587924	0.0097456	-0.00481324	-0.00337281
TCGA-BF-AAOX-01A-11R-A39D-07	-0.0250328	-0.020078	-0.0229609	-0.0164408	0.0331913	0.0184154	-0.00484075	-0.0117073	-0.00638654	0.0223498	0.0117382	0.0102877	-0.0222561	0.021517
TCGA-BF-AAP0-06A-11R-A39D-07	0.00193666	-0.00495167	0.0209498	-0.0119608	-0.00480471	0.00873944	-0.00312357	0.0276143	0.00523507	0.00748301	-0.00248714	-0.000973523	0.00921194	0.000186109
TCGA-BF-AAP1-01A-11R-A39D-07	0.00779932	0.00132861	-0.0127585	-0.00711648	0.00471739	0.0110231	-0.00144108	-0.00987065	-0.0102677	-0.00191849	0.0247488	0.00991757	-0.0138079	-0.00562009
TCGA-BF-AAP2-01A-11R-A40A-07	-0.00964623	-0.00700587	-0.00473052	-0.0111174	0.0302602	0.0108382	-0.00651018	-0.00515769	-0.0153301	0.00726109	0.0131053	0.0192011	0.00817984	-0.00142653
TCGA-BF-AAP4-01A-11R-A40A-07	-0.0133085	-0.00892299	0.00243776	-0.00531052	-0.00565076	0.00502402	0.0015611	-0.00726856	-0.014563	0.0163415	-0.00603676	-0.00586949	0.00258768	-0.00852959
TCGA-BF-AAP6-01A-11R-A40A-07	-0.00553154	0.00243955	-0.016404	0.00507875	-0.00415351	0.00230901	0.0113586	-0.0144038	-0.0108725	0.0102562	-0.0388336	-0.0130472	-0.00978479	0.0114322
TCGA-BF-AAP7-01A-11R-A40A-07	0.00069472	-0.0243366	0.0104669	-0.0263312	0.0265715	0.0192316	-0.0225778	-0.002016	-0.0122465	0.0105766	0.0106534	0.00632349	0.014453	0.00841381
TCGA-BF-AAP8-01A-11R-A40A-07	-0.00543088	-0.000438598	-0.00656373	-0.02572	-0.001813	0.00662502	-0.0155653	-0.00174918	-0.0116351	-0.0247173	0.0149761	0.0285996	-0.00756703	0.0459236
TCGA-D3-A1Q1-06A-21R-A18T-07	0.00183298	0.00459339	-0.0181984	0.00644357	-0.00920157	-0.00785547	0.00195295	-0.0135481	-0.000648717	-0.00433968	0.00890384	0.0239787	-0.0311764	0.0220847
TCGA-D3-A1Q3-06A-11R-A18T-07	-0.0119012	0.0125889	0.00674131	0.0173763	-0.0109386	-0.0173852	0.00753257	0.0197851	0.0202841	-0.0139261	-0.0067391	-0.0258741	0.00811421	-0.0223101
TCGA-D3-A1Q4-06A-11R-A18T-07	0.0318818	0.0145579	0.00532827	0.0141805	-0.00344351	-0.0113437	0.0097114	0.0128698	0.0119838	-0.0124391	-0.0182776	0.0115279	-0.00113759	0.0101809
TCGA-D3-A1Q5-06A-11R-A18T-07	0.0528502	0.0212089	-0.00728747	0.0181474	0.00159945	-0.00437412	-7.36288e-05	0.015084	0.0115847	-0.0273858	-0.0149727	-0.0165024	-0.0132599	-0.0133067
TCGA-D3-A1Q6-06A-11R-A18T-07	0.0115883	0.0190425	-0.00289213	0.0122797	0.00104378	-0.0349256	0.00617929	-0.00735817	0.0146894	-0.00777712	-0.0137464	-0.0152642	0.0130637	-0.023969
TCGA-D3-A1Q7-06A-11R-A18T-07	0.00129237	0.0103978	0.0250786	0.0113589	-0.00722287	-0.0144595	0.0148402	0.00975866	0.0235463	-0.000118907	-0.00901323	-0.022093	0.0294632	-0.0163765
TCGA-D3-A1Q8-06A-11R-A18T-07	0.0214477	0.0117429	0.00834376	0.00849984	-0.00637059	-0.00563679	0.00356176	0.0108659	0.0189273	-0.00703686	-0.00746109	-0.0212253	-0.00492745	-0.0116146
TCGA-D3-A1Q9-06A-11R-A18T-07	-0.0116869	0.00240484	0.000736089	0.00921473	-0.00516606	-0.0114728	0.00895311	-0.00570854	-0.00105173	0.000156678	-0.0333867	-0.00916159	0.00951284	-0.0111262
TCGA-D3-A1QA-07A-11R-A37K-07	-0.0199993	0.00138231	-0.00511362	0.00568308	-0.0110354	-0.000649011	0.0187109	-0.00168096	0.0247357	0.0217832	0.00857075	0.0039297	-0.0140962	-0.0151148
TCGA-D3-A1QA-06A-11R-A18T-07	-0.019779	0.0119036	-0.00885181	0.0219419	-0.0120157	-0.015287	0.015422	-0.00643796	0.0182243	-0.00261941	0.0171381	-0.0116897	0.0144502	-0.019908
TCGA-D3-A1QB-06A-11R-A18T-07	-0.0146492	-0.00841914	0.0163496	0.00346423	-0.00725376	-0.00418525	-0.0119783	0.00620212	0.000663554	-0.00899105	0.00466565	-0.0126732	0.0212604	0.0287062
TCGA-D3-A2J6-06A-11R-A18T-07	-0.019333	-0.0145601	-0.0046276	-0.0031742	-0.00539167	0.0109587	0.00726252	-0.0136956	-0.0175213	0.0242353	-0.0306773	0.00988009	0.00935224	0.0314245
TCGA-D3-A2J7-06A-11R-A18T-07	0.00440433	0.00956414	0.00582117	0.0125886	-0.0100926	-0.0170491	-0.00128808	0.000898439	-0.00247512	-0.0173544	-0.0445097	-0.029971	0.0266004	-0.00627793
TCGA-D3-A2J8-06A-11R-A18T-07	0.00330972	-2.58632e-05	0.021181	-0.00188684	-0.00474219	0.00433714	0.0108979	0.0156866	0.0035069	0.0160313	0.00267537	0.00601292	0.0259658	0.0064753
TCGA-D3-A2J9-06A-11R-A18T-07	-0.000608585	0.01223	0.0306585	0.00797914	-0.00612613	-0.013622	0.000458104	0.0286404	0.0120877	-0.0178924	0.00613001	-0.0108114	0.0226156	-0.020827
TCGA-D3-A2JA-06A-11R-A18T-07	0.0239336	0.0147849	0.0140152	0.0100493	-0.00192066	-0.00570848	0.0123982	-0.000773132	0.0109491	-0.00116365	-0.0206025	-0.0188156	0.0319931	-0.00784224
TCGA-D3-A2JB-06A-11R-A18T-07	-0.00395186	0.00357345	0.0232906	-0.000491377	-0.00424993	-6.68525e-06	0.010879	0.0447761	0.00191196	0.010892	-0.008799	0.00913975	0.0144932	-0.0060036
TCGA-D3-A2JC-06A-11R-A18T-07	0.00794521	0.00458159	0.00865932	0.00559193	-0.00502031	-0.00149921	0.000723919	-0.0044789	0.00121576	-0.00657676	-0.034081	-0.0135126	0.0108501	-0.00702349
TCGA-D3-A2JD-06A-11R-A18T-07	-0.00243738	-0.0343253	0.00306521	-0.00724451	-0.00544099	0.0104109	-0.0279642	0.0242349	-0.0317469	0.00821367	-0.00183316	0.00973394	-0.0147337	0.00391957
TCGA-D3-A2JE-06A-11R-A37K-07	-0.0100016	0.0045464	-0.0234261	0.000428142	-0.0110056	0.00967602	0.0167097	-0.00557128	-0.00899205	0.0218013	0.00827692	0.0205359	-0.0419097	0.0212556
TCGA-D3-A2JF-06A-11R-A18S-07	0.0133819	0.00682467	0.0135065	-0.0144617	-0.0068433	0.00713401	-0.00580522	0.0158083	0.000841932	-0.0148296	0.0142289	-0.000982122	0.0281557	-1.55158e-05
TCGA-D3-A2JG-06A-11R-A18T-07	-0.0117727	0.000588296	-0.012848	-0.00144195	-0.00945895	0.00489788	-0.00382744	-0.00697304	0.0155503	-0.0105065	-0.000454947	0.021473	-0.0210848	-0.00518813
TCGA-D3-A2JH-06A-11R-A18T-07	0.00114894	0.00741905	0.0184642	0.00701528	-0.00919909	-0.00474496	0.0131211	0.000394791	0.00209435	0.00692016	-0.0113327	-0.00150031	0.0257885	-0.00191763
TCGA-D3-A2JK-06A-11R-A18S-07	-0.00466395	-0.0554818	-0.0166761	-0.0538327	0.000299238	0.0424347	-0.0410374	-0.0110021	-0.0425507	0.0205194	0.00918782	0.0219439	-0.0337925	0.0258587
TCGA-D3-A2JL-06A-11R-A18S-07	-0.0119915	-0.00554891	0.00912265	-0.0230887	-0.0096713	0.00802048	-0.00192785	-0.00147397	-0.00976276	0.00659096	0.00398335	0.0047652	0.0144779	-0.0024945
TCGA-D3-A2JN-06A-11R-A18S-07	0.0223155	0.00243788	0.0116272	-0.024859	0.000795156	0.0120001	0.00379547	0.016444	-0.0133582	0.00103948	-0.0246014	0.0198067	-0.00432338	0.0246609
TCGA-D3-A2JO-06A-11R-A18S-07	-0.00399414	0.00487481	0.0162324	0.00652478	-0.00857898	-0.00349415	0.0198027	-0.00219921	-0.00479113	0.0172785	0.00505577	0.000950771	0.00245622	-0.00312095
TCGA-D3-A2JP-06A-11R-A18S-07	0.00655609	-0.000278744	0.00806137	-0.0182222	-0.00347862	0.00888903	-0.00526893	0.00343316	-0.00100623	-0.00471833	-0.0135817	0.00789598	0.00703004	0.0116871
TCGA-D3-A3BZ-06A-12R-A18S-07	0.00437275	-0.0111128	0.0150209	-0.00588254	0.00179898	0.00313883	-0.00273628	0.019394	-0.00433098	0.012759	-0.00283596	-0.0041038	0.0064038	-0.0124019
TCGA-D3-A3C1-06A-12R-A18S-07	0.0113787	-0.0185007	-0.00531752	-0.0190778	-0.00662763	0.0148066	-0.0465498	-0.00134881	-0.0259115	-0.0345164	-0.0196762	0.0141239	-0.0028288	0.00625512
TCGA-D3-A3C3-06A-12R-A18S-07	0.00466479	0.00187289	0.00349214	-0.0172644	-0.00879412	0.0120726	0.015419	0.00747973	-0.00526208	0.0195362	0.00617898	0.0251692	0.00756815	-0.00101235
TCGA-D3-A3C6-06A-12R-A18U-07	0.00430281	0.00472145	-0.0133939	-0.00170237	-0.0119953	0.00582165	0.0144175	-0.0109052	0.00322154	0.0162459	0.00901203	-0.00392584	0.0140442	0.0155023
TCGA-D3-A3C7-06A-11R-A18U-07	0.0265508	0.00316696	0.0112536	-0.0103352	-0.00498293	0.0062945	-0.00932684	-0.0018975	0.00951337	-0.0100595	-0.00501387	-0.0172444	-0.010229	-0.0076083
TCGA-D3-A3C8-06A-12R-A18S-07	-0.00281202	0.00577801	0.0313895	-0.00899408	0.0142764	-0.00147712	0.0103873	0.00640404	0.0114023	0.00825865	-0.0020247	-0.0048186	0.029976	-0.0187773
TCGA-D3-A3CB-06A-11R-A18S-07	0.00867842	0.00485207	0.0267739	0.0110117	-0.00703045	-0.0119816	-0.00729684	0.0296599	0.00070798	-0.0218339	-0.0174494	-0.0037817	0.0211699	0.00108968
TCGA-D3-A3CC-06A-11R-A18S-07	-0.00648957	0.00282357	-0.00535013	0.00672236	0.0143861	-0.00507932	0.000714817	-0.0051574	0.0224888	-0.00146591	-0.00359869	-0.00426664	-0.0106703	0.00458738
TCGA-D3-A3CE-06A-11R-A18S-07	0.0135192	0.0128771	0.0153018	0.0139684	-0.00394027	-0.00480994	0.0108217	0.00671455	0.008064	-0.000698095	-0.023445	-0.00539672	0.00398034	-0.00275482
TCGA-D3-A3CF-06A-11R-A18T-07	-0.0108489	0.00327462	0.0156738	0.00124739	-0.00699205	-0.00895733	0.00787202	0.0268975	0.00306701	0.00526466	-0.0122076	-0.00390085	0.0108651	-0.00676365
TCGA-D3-A3ML-06A-11R-A21D-07	-0.0171927	0.00953142	-0.0296723	0.0152294	-0.0155683	-0.0179583	0.00836452	-0.015624	-0.012771	-0.00889405	-0.00235828	0.0153345	-0.00255762	0.0107202
TCGA-D3-A3MO-06A-11R-A21D-07	0.0250414	0.00977713	-0.0108785	0.00649681	-0.00764886	0.000900786	0.00914073	-0.0064882	0.0158334	0.00436601	-0.0067799	-0.00133279	-0.0173402	0.00718842
TCGA-D3-A3MR-06A-11R-A21D-07	0.00711469	-0.00275536	0.0194125	-0.0248228	-0.00602535	0.0114428	-0.00181284	0.0188088	-0.0030522	0.00574796	0.0046241	-0.000368373	0.0101252	0.00972821
TCGA-D3-A3MU-06A-11R-A21D-07	0.000973431	-0.0107379	-0.000483035	0.00179101	-0.00831834	0.00197703	-0.0165571	-0.00412989	-0.0108566	-0.0133816	0.00465194	-0.00526258	-0.00224568	0.010402
TCGA-D3-A3MV-06A-11R-A21D-07	0.0193743	0.00942312	-0.00716656	0.00721106	-0.00597318	-0.0028032	0.014379	-0.00681722	0.0075371	0.00666981	0.00588121	0.0075603	0.0018724	0.00221658
TCGA-D3-A51E-06A-11R-A266-07	-0.0106758	0.00464947	0.00887998	0.00597683	-0.00765362	-0.00502831	0.00931076	-0.00780798	-0.00491657	0.00634415	0.0158223	-0.00223577	0.0130142	0.00178014
TCGA-D3-A51F-06A-11R-A266-07	0.00955083	0.00519512	0.0342832	-0.00470186	-0.00440637	-0.00267149	-0.00208646	0.0142835	0.00384749	-0.00728393	-0.0189864	-0.0125261	0.0232167	-0.00996743
TCGA-D3-A51G-06A-11R-A266-07	0.0165438	0.0168722	-0.000809504	0.0168513	-0.00651548	-0.0080202	0.0259213	-0.00864452	0.0156695	0.0095355	-0.00765301	-0.0140194	-0.00454888	-0.00870196
TCGA-D3-A51H-06A-12R-A266-07	0.00545555	0.00828844	0.0304664	-0.010919	-0.00244892	0.00748782	0.00606284	0.0564695	0.015001	0.00115098	-0.00847309	0.00966119	0.014474	-0.00716181
TCGA-D3-A51J-06A-11R-A266-07	0.00671652	0.00464216	0.0192579	-0.000602763	-0.0102124	-0.00137799	0.00326471	0.00857302	-0.00585685	-0.00295707	-0.0139062	-0.0177826	0.0160316	0.0217585
TCGA-D3-A51K-06A-11R-A266-07	-0.0053942	-0.0369325	-0.00327624	-0.0539367	-0.00746556	0.0417224	-0.0188283	-0.00446339	-0.0264762	0.0306653	0.0461841	0.0406506	0.00151789	0.0557903
TCGA-D3-A51N-06A-11R-A266-07	0.0188132	0.00361544	0.0092369	-0.017984	-0.00675248	0.0106206	-0.0101974	0.00980889	0.00389105	-0.0153499	0.00335097	-0.00551836	0.0222292	0.00330951
TCGA-D3-A51R-06A-11R-A266-07	0.029317	0.0152804	-0.0206826	0.00282916	-0.00260495	0.00369455	0.0327268	-0.00309119	0.0154661	0.0254845	-0.00454999	0.0114981	-0.0367181	-0.0081302
TCGA-D3-A51T-06A-11R-A266-07	-0.010332	0.00644191	-0.00179808	0.00377809	-0.0088868	0.00222251	0.000511297	0.00360352	-0.00495944	-0.00802504	0.0159218	-0.00672647	0.00185655	-0.00506726
TCGA-D3-A5GL-06A-11R-A27Q-07	-0.0172283	-0.0025024	-0.0203487	-0.00945312	-0.0119086	0.00161121	0.00802911	-0.0155623	-0.0124996	0.0166014	-0.00113959	-0.0127128	-0.0141009	-0.00257574
TCGA-D3-A5GN-06A-11R-A27Q-07	0.0180283	0.0130731	0.00559001	0.00848218	-0.00741317	-0.0150754	0.0171678	-0.00334979	0.00891756	0.00187361	0.00219271	-0.00825268	0.00367239	-0.00211752
TCGA-D3-A5GO-06A-12R-A27Q-07	-0.00291205	-0.00732557	0.00119694	-0.0117981	-0.0111806	0.00355096	-0.0094647	-0.00865995	0.00823669	0.00137477	0.00832673	-0.0159717	0.0209122	-0.00334423
TCGA-D3-A5GR-06A-11R-A27Q-07	0.0254772	0.0162745	0.016759	0.0122717	-0.00591323	-0.0135924	0.0136241	0.0298215	0.0151601	-0.00539118	-0.0263126	-0.00595673	0.00635476	-0.00926688
TCGA-D3-A5GS-06A-11R-A27Q-07	0.000790566	-0.00311822	0.00550401	-0.00290661	-0.00977351	-0.00389328	-0.0123284	-0.0080753	0.0047164	-0.00590765	-0.0102404	-0.00532966	0.00712774	0.00308258
TCGA-D3-A5GT-01A-12R-A311-07	-0.0133375	-0.00655662	-0.0244166	-0.0271914	-0.00848526	0.020858	-0.0100842	-0.0158163	-0.0218295	0.00259019	0.027437	0.0283021	-0.0318467	0.0284804
TCGA-D3-A5GU-06A-11R-A27Q-07	-9.07476e-05	0.00976374	0.00448937	0.00203855	-0.0100188	-0.00398723	0.00162671	0.000862778	0.00892218	-0.00673443	0.0168054	-0.000648934	0.00577802	-0.00527743
TCGA-D3-A8GB-06A-11R-A37K-07	0.00786247	-0.00541696	0.0188818	-0.026798	0.000771082	0.0189779	-0.0155964	0.0206522	0.00737283	-0.00514734	-0.00181462	0.0160627	0.0174841	0.00863277
TCGA-D3-A8GC-06A-11R-A37K-07	-0.00495071	0.0137357	-0.00177899	0.0135316	-0.00900717	-0.00238185	0.0134076	-0.00130025	0.022948	-0.00742579	-0.0144466	0.00456674	-0.00247205	-0.0254009
TCGA-D3-A8GD-06A-11R-A37K-07	0.00125314	0.00437579	0.02401	-0.00542153	-0.0072283	-0.00335002	0.00504687	0.024512	0.00292878	0.00274456	0.00446257	-0.000124838	0.0298409	-0.00457338
TCGA-D3-A8GE-06A-11R-A37K-07	0.0293528	0.0145926	0.0141945	0.00956311	-0.00484559	-0.0127213	-0.0212293	0.00475527	0.0176306	-0.0439849	-0.0193124	-0.0225687	0.0038343	-0.0222979
TCGA-D3-A8GI-06A-11R-A37K-07	-0.00680563	-0.0411975	-0.0156211	-0.0303461	-0.00694744	0.0483512	-0.0179195	-0.0104501	-0.0408292	0.0269359	0.00893663	0.0186264	-0.0267326	0.0366433
TCGA-D3-A8GJ-06A-11R-A37K-07	-0.00480517	-0.00108588	0.0196848	-0.01791	-0.00738244	0.0036845	-0.00294377	-0.00177241	0.00686214	-0.00102983	0.00846036	0.00176642	0.0181893	0.0251972
TCGA-D3-A8GK-06A-11R-A37K-07	-0.012398	-0.0120436	-0.0265921	0.00354225	-0.00984436	0.00839044	0.00218254	-0.0158288	-0.00435652	0.0199615	-0.0024287	0.0207497	-0.0231691	-0.00204128
TCGA-D3-A8GL-06A-11R-A37K-07	-0.00733763	0.0120583	-0.025293	0.0180121	-0.013546	-0.0129381	0.0117346	-0.0116869	-0.00746906	-0.0114385	0.00435383	-0.0056385	-0.00585508	-0.0110256
TCGA-D3-A8GM-06A-11R-A37K-07	-0.0167526	0.00592931	0.00263417	0.0164774	-0.010334	-0.0164336	0.0207017	0.00467309	0.00706776	0.0111084	-0.0238861	-0.0229146	0.0225949	-0.0209357
TCGA-D3-A8GN-06A-11R-A37K-07	0.00250078	-0.00274586	0.0131843	-0.0135803	-0.00551654	0.00305516	-0.00903133	0.00141299	-0.00659319	-0.0048304	0.014395	0.00270895	0.0100449	-0.000160648
TCGA-D3-A8GO-06A-11R-A37K-07	0.0251754	-0.00224729	0.00843203	-0.0345743	-0.00500728	0.0228381	-0.0177994	0.0247216	0.00425251	-0.0168878	-0.00211647	0.00992608	-0.00907159	0.0151103
TCGA-D3-A8GP-06A-11R-A37K-07	-0.00744194	0.00395341	-0.0209426	0.000606023	-0.0122825	0.00109805	-0.00121347	-0.0153741	-0.00634317	-0.00666907	0.00644535	0.00675899	-0.0121035	0.000689945
TCGA-D3-A8GQ-06A-11R-A37K-07	0.0235808	0.00610062	-0.00288097	0.000448942	-0.00532662	0.00751192	0.0122614	-0.0010042	0.00492422	0.00863906	0.0150172	0.0197235	-0.0173341	-0.00283016
TCGA-D3-A8GR-06A-11R-A37K-07	-0.00763134	-0.0108734	-0.0134088	-0.035326	-0.00598508	0.0220551	-0.0153756	-0.0102471	-0.00353044	0.00451931	0.000116151	0.0167287	-0.00489762	0.0113335
TCGA-D3-A8GS-06A-12R-A37K-07	0.00829339	0.00289016	0.014326	-0.0199129	-0.00890594	0.0148003	0.00167474	0.00287275	0.0142682	0.00240466	0.00406897	0.00428462	0.0100912	0.00482485
TCGA-D3-A8GV-06A-11R-A37K-07	0.000389814	-0.0119639	-0.0162777	-0.016845	-0.011987	0.0166772	0.00453978	-0.0127184	-0.000371836	0.0284781	0.00275239	0.0107695	-0.012982	0.00383744
TCGA-D9-A148-06A-11R-A18S-07	-0.00623564	-0.00630324	-0.00192826	0.00586142	-0.00769769	-0.0058777	-0.010924	-0.00774376	0.00162619	-0.00908824	0.0022605	-0.00456067	-0.00219703	-0.00344673
TCGA-D9-A149-06A-11R-A18S-07	-0.0149278	0.00430675	0.00496707	0.0150651	-0.00951798	-0.00860268	0.00234166	-0.00127685	-0.0194041	-0.0072501	0.0240087	-0.0165939	0.0348543	-0.0103336
TCGA-D9-A1JW-06A-11R-A18S-07	-0.0232834	-0.0182253	0.00730764	0.00378355	-0.00282524	0.00241711	-0.0150227	0.00594988	-0.0279294	0.00181917	0.010532	-0.00596782	0.0135744	0.0145692
TCGA-D9-A1JX-06A-11R-A18S-07	0.0055364	0.00723548	0.00958741	0.0127567	-0.0098767	-0.00934088	0.00767011	-0.00384638	-0.00756131	0.00170474	-0.01044	-0.0135928	0.00505928	-0.0173477
TCGA-D9-A1X3-06A-11R-A18S-07	-0.00839786	0.00821315	-0.0219155	0.0178973	-0.00831972	-0.0087468	-0.000574543	-0.0107453	0.0203876	-0.00860475	-0.00236919	-0.0167397	-0.0142969	-0.0104219
TCGA-D9-A3Z1-06A-11R-A239-07	-0.0215422	0.00200836	0.0133041	0.000431076	-0.00948218	-0.0139393	0.00754233	-0.000766415	0.013003	0.00363179	-0.0157265	-0.0167426	0.00956484	-0.0176639
TCGA-D9-A3Z3-06A-11R-A239-07	-0.00559954	-0.0139156	0.00987848	-0.00154987	-0.00537668	-0.00730274	-0.011383	0.0168775	-0.00984415	0.00390137	2.06623e-05	-0.013122	0.00331192	0.00268373
TCGA-D9-A3Z4-01A-11R-A239-07	0.00399606	0.00589059	0.00411716	0.00430623	-0.00784901	-0.00369254	0.00101225	0.000205206	0.00198033	-0.00669593	-0.0060705	-0.000868499	0.0145161	0.0240552
TCGA-D9-A4Z2-01A-11R-A24X-07	0.0158155	0.00815032	-0.00777987	0.00280754	-0.00547572	-0.00273948	0.00322563	-0.00917061	0.0142079	-0.000275961	-0.00307451	-0.0120134	-0.00704762	0.00991034
TCGA-D9-A4Z3-01A-11R-A266-07	-0.000209073	0.0110105	-0.00869833	0.0096791	-0.0126413	0.0145813	0.0126167	-0.0112844	0.0155508	0.000307431	-0.0115737	0.0260808	-0.0285389	0.0210336
TCGA-D9-A4Z5-01A-11R-A266-07	-0.000626001	-0.00585748	-0.00738115	0.0138191	-0.00730581	-0.00209193	-0.0318655	-0.0113073	-0.000756329	-0.0306921	-0.00580177	-0.00205954	0.00387526	-0.000876516
TCGA-D9-A4Z6-06A-12R-A266-07	-0.00636448	-0.00634235	-0.0160825	-0.00151321	-0.00364482	0.00919778	-0.00197717	-0.0126797	0.0130087	0.00466555	0.0143155	0.00474236	-0.00266713	0.00510677
TCGA-D9-A6E9-06A-12R-A311-07	-0.0103367	-0.0291481	0.0201411	-0.0172187	-0.00899823	0.0164171	-0.0276139	0.000535368	-0.0153834	0.0088242	0.0120181	-0.00424185	0.0131716	-0.00508871
TCGA-D9-A6EA-06A-11R-A311-07	-0.00261975	-0.00113646	-0.0159122	0.00377198	-0.00971967	0.00135518	0.00372059	-0.011251	-0.00789498	0.00075339	-0.0140842	-0.0112386	0.00599175	0.0240719
TCGA-D9-A6EC-06A-11R-A311-07	-0.00682431	-0.00121593	-0.0147175	-0.00803197	-0.00868402	0.00971718	-0.00155132	-0.0130727	-0.00119685	8.13192e-05	0.00635424	-0.00499375	0.00846209	0.00414328
TCGA-D9-A6EG-06A-12R-A32P-07	-0.0128248	0.00352544	-0.0205017	0.00792429	-0.00826928	-0.00997348	0.00822033	-0.0142402	-0.0113259	-0.00219498	-0.00153416	-0.0174648	-0.0231577	0.00203866
TCGA-DA-A1HV-06A-21R-A18S-07	0.00197284	0.00544851	0.0154277	0.00274762	0.00860882	-0.00389303	0.00375464	0.00996692	0.00710532	0.00228559	0.0250307	-0.0108033	0.0179478	-0.00648109
TCGA-DA-A1HW-06A-11R-A18U-07	-0.00629879	0.00676852	0.0147652	0.0167232	-0.00630002	-0.0151105	0.0131337	0.0114056	0.0160374	0.000821618	-0.0127593	0.000990181	0.00463563	-0.00442419
TCGA-DA-A1HY-06A-11R-A18T-07	0.0277486	0.0184927	-0.00642231	0.0145261	-0.00755196	-0.0167749	0.00397024	-0.00728945	0.00127569	-0.019592	-0.0231083	-0.0337174	0.0126855	-0.00647558
TCGA-DA-A1I0-06A-11R-A20F-07	-0.0139258	-0.047993	-0.0049875	-0.0302669	-0.00864852	0.0302614	-0.0357439	0.00429331	-0.0346535	0.0116747	0.0250244	0.0256845	-0.028222	0.0395404
TCGA-DA-A1I1-06A-12R-A18U-07	0.00672845	0.0112593	0.0120902	0.0185961	-0.00906152	-0.0106822	-0.00309458	0.00223502	0.00671276	-0.0236813	-0.00838457	-0.0241316	0.0178425	-0.00593232
TCGA-DA-A1I2-06A-21R-A18U-07	0.00471854	0.0123418	0.001294	0.0107336	-0.0108653	-0.0147098	0.00564998	-0.000343831	0.0179813	-0.0122385	-0.00306046	-0.0158252	0.0313863	7.35118e-05
TCGA-DA-A1I4-06A-11R-A18U-07	-0.00449211	0.000202324	0.00494174	-0.00605846	-0.00627979	-0.00291581	0.0025718	-0.00786977	-0.00696087	0.000680658	0.00253459	-0.00470714	0.00185934	-0.00269415
TCGA-DA-A1I5-06A-11R-A18T-07	0.00349131	-0.000866631	0.0150212	-0.0113804	-0.000625804	-0.00235994	0.00437711	0.00267485	0.0107465	0.00673974	-0.00397214	0.00175723	0.00424724	-0.00570713
TCGA-DA-A1I7-06A-22R-A18S-07	0.0258872	0.0100817	-0.000757941	0.0159036	-0.006245	-0.0164945	0.000705004	-0.00775934	0.00116643	-0.0195168	-0.0191284	-0.0122343	0.00658026	-0.0183639
TCGA-DA-A1I8-06A-11R-A18T-07	0.0381031	0.00794073	-0.000736466	0.00877702	-0.00418446	-0.00724825	-0.00689579	-0.00291129	0.00496492	-0.0156123	-0.0232197	-0.0307854	0.00415806	0.00112941
TCGA-DA-A1IA-06A-11R-A18S-07	-0.00390184	-0.0512236	-0.023112	-0.0211445	-0.00675201	0.0198211	-0.0427995	-0.014671	-0.0523268	0.0149889	0.0200015	0.00799322	-0.0200117	0.00196976
TCGA-DA-A1IB-06A-11R-A18S-07	-0.00112792	0.00952575	0.032322	0.00168452	0.0209563	-0.00558319	0.000849236	0.0500817	0.00918406	-0.0128826	-0.00417712	-0.00603829	0.0146215	-0.0132282
TCGA-DA-A1IC-06A-11R-A18S-07	-0.00499218	0.00654134	-0.00644418	0.0103253	0.0190087	-0.0126679	0.00137394	-0.00626751	-0.00922008	-0.0122423	-0.00212328	-0.0204092	0.00195536	-0.0200446
TCGA-DA-A3F2-06A-11R-A20F-07	0.00861501	-0.038668	0.0292285	-0.0267668	-0.00464589	0.0220656	-0.0484158	0.007086	-0.0286757	-0.0121215	-0.00199453	0.00836401	-0.00219355	0.00739052
TCGA-DA-A3F3-06A-11R-A20F-07	7.02259e-05	0.0169858	-0.00605627	0.0214505	-0.0112053	-0.0186422	0.0143738	-0.0101537	0.01454	-0.00949354	0.028466	0.00368955	-0.00326945	0.0176415
TCGA-DA-A3F5-06A-11R-A20F-07	0.0228671	0.00655979	-0.00713435	0.00340294	-0.00600047	0.0068358	0.0176247	-0.00981481	-0.00639006	0.0155484	-0.0157177	-0.000476211	-0.0158813	0.011553
TCGA-DA-A3F8-06A-11R-A20F-07	-0.00177397	0.00641461	0.0257197	0.00423727	-0.00778118	-0.00950884	-0.00363584	0.010687	0.010189	-0.0142414	-0.0187999	-0.0162507	0.0246578	-0.0170601
TCGA-DA-A95V-06A-11R-A37K-07	-0.0147893	-0.0388248	0.0030183	-0.0234928	-0.00636447	0.0222795	-0.039067	0.00450332	-0.0309747	-0.000688789	0.0173294	0.0237775	-0.00837425	0.0192947
TCGA-DA-A95W-06A-11R-A37K-07	-0.00347087	6.7299e-05	-0.00374285	-0.0125727	-0.0110528	0.00474685	-0.0015179	-0.00980521	-0.0133885	-0.000653304	-0.00640037	0.0241269	-0.00306122	0.0384359
TCGA-DA-A95X-06A-11R-A37K-07	0.00926459	0.0166979	0.00253349	0.0187864	-0.010302	-0.0121439	0.0149828	-0.00731588	0.0213446	-0.0127846	0.00882932	-0.0167108	0.00928585	-0.00540318
TCGA-DA-A95Y-06A-11R-A37K-07	-0.0179298	-0.0219717	-0.0183876	-0.0127656	-0.012256	0.0125593	-0.0147963	-0.00923893	-0.0260372	0.0119616	0.015037	0.0064646	-0.0038136	-0.00373355
TCGA-DA-A95Z-06A-11R-A37K-07	-0.0116937	-0.00554492	-0.01349	-0.0131422	-0.0118859	0.0130879	0.0024104	-0.0139529	-0.00687206	0.0121077	0.0209564	0.0146217	-0.0214281	0.0194026
TCGA-DA-A960-01A-11R-A37K-07	-0.0195479	-0.0248369	-0.0265098	-0.0449988	-0.0116313	0.0378612	-0.0163967	-0.0128836	-0.0126182	0.0120159	0.0116093	0.0333069	-0.0234623	0.0194214
TCGA-EB-A1NK-01A-11R-A18T-07	-0.0140641	-0.0212726	-0.0106563	-0.0111336	0.0419565	0.00732785	-0.0156276	-0.0116312	-0.00531439	0.000443887	-0.000712132	0.000151644	-0.0109628	0.0201368
TCGA-EB-A24C-01A-11R-A18T-07	-0.00803022	0.00585555	-0.0160437	0.013476	0.0328611	-0.00919758	-0.00828297	-0.0133981	0.0208732	-0.0165051	-0.00746209	-0.00555341	0.00684524	0.000412811
TCGA-EB-A24D-01A-11R-A18T-07	-0.0121288	0.010062	-0.00585403	0.0138221	0.0128716	-0.00935068	0.00529806	-0.00418457	-0.00152968	-0.0102499	0.0150848	0.00354185	-0.0147551	0.0203465
TCGA-EB-A299-01A-21R-A18U-07	0.022913	-0.00200107	0.000758	-0.0129899	0.0756533	0.0113753	-0.0144839	0.000562019	0.00524661	-0.0103726	-0.00408805	0.00495848	0.00116456	-0.00315175
TCGA-EB-A3HV-01A-11R-A21D-07	0.00684275	-0.0231114	-0.0050538	-0.00956799	0.0627705	0.0161487	-0.026446	-0.0116319	-0.0124593	-0.00472634	-0.00182606	0.0125935	-0.00998768	0.00855827
TCGA-EB-A3XB-01A-11R-A239-07	-0.0135298	0.00289106	-0.00470538	0.000311569	0.00499195	-0.0115313	0.00236119	-0.00918692	-0.00388258	0.00214937	-0.00250951	-0.022275	-0.0057775	-0.00436257
TCGA-EB-A3XC-01A-11R-A239-07	-0.0099406	-0.00704819	-0.00776159	-0.00839672	0.0438881	0.00299402	0.0148576	-0.00998552	0.000279615	0.0311879	0.00160987	0.00487834	-0.000524191	-0.0117273
TCGA-EB-A3XD-01A-22R-A239-07	0.00505774	-0.0254676	0.00816838	-0.00583843	0.0808712	0.00148643	-0.0342746	0.0111622	-0.0176239	-0.0118757	-0.00508355	0.000802401	-0.00741295	-0.00482979
TCGA-EB-A3XE-01A-12R-A239-07	-0.000883353	-0.0250261	-0.00412756	-0.0328823	0.0573874	0.0170018	-0.039106	-0.00454208	-0.0115425	-0.0153052	0.0104504	0.0206559	-0.00750988	0.00568435
TCGA-EB-A3XF-01A-31R-A239-07	-0.011912	0.00465738	-0.00274947	0.000979385	0.0244293	-0.0104824	-0.00222693	-0.0143494	0.00444058	-0.00504164	0.015139	-0.0158623	0.0205533	0.000549649
TCGA-EB-A3Y6-01A-21R-A239-07	-0.0045849	9.59802e-05	-0.00587936	-0.00472816	0.00993342	-0.00674944	0.00191902	-0.0115957	-0.00873552	-0.00445648	0.0034012	-0.0108904	2.99927e-05	0.00511382
TCGA-EB-A3Y7-01A-11R-A239-07	-0.0164875	-0.0547033	-0.0252481	-0.0475183	0.00761644	0.0399198	-0.029992	-0.0136963	-0.0421629	0.0335477	0.0194713	0.0200106	-0.0267997	0.0185021
TCGA-EB-A41A-01A-11R-A24X-07	-0.0156085	0.00287877	-0.0182387	-0.00923546	0.00714164	0.00180691	-0.0013271	-0.0122866	0.00811887	-0.000333463	0.0190848	0.00584258	-0.0149549	-0.00480586
TCGA-EB-A41B-01A-11R-A24X-07	-0.00994516	-0.00563172	-0.0128487	-0.0126169	-0.00535898	0.0139817	-0.00257964	-0.00974391	0.00864782	0.00854503	0.0058426	0.0396631	-0.0142348	-0.0119199
TCGA-EB-A42Y-01A-12R-A24X-07	-0.0075346	-0.00249627	-0.0101115	-0.00334824	-0.00551735	0.00815053	0.0106417	-0.0127905	0.00176405	0.0178718	-0.00476743	0.0107295	0.0190717	0.0140041
TCGA-EB-A42Z-01A-12R-A24X-07	0.00323326	-0.00309139	-0.00768521	-0.0046945	-0.00902213	-0.00266799	-0.00925348	-0.0135779	0.00459647	-0.00447457	-0.00641456	-0.0125014	-0.0021717	0.00997577
TCGA-EB-A430-01A-11R-A24X-07	-0.0128855	-0.00889668	-0.00900236	-0.0178303	-0.00810073	0.00847682	-0.00250439	-0.010304	-0.0170126	0.00372395	0.00189628	0.0188769	-0.00477199	0.00120039
TCGA-EB-A431-01A-11R-A266-07	-0.0143296	0.00522575	-0.0127896	0.00980334	-0.00412446	-0.0117609	0.0139016	-0.00957281	-0.0115509	0.00751448	0.00123738	-0.00632964	0.00977385	-0.0134154
TCGA-EB-A44N-01A-11R-A266-07	0.0057684	0.00417388	0.00453343	0.0017443	0.0729985	-0.00454209	0.0043414	0.0104634	-0.00168041	1.42e-05	-0.00322422	-0.00801015	0.00556669	0.00270539
TCGA-EB-A44O-01A-11R-A266-07	-0.0168412	0.00466311	-0.0181168	0.00912178	0.0121109	-0.00251978	0.0142016	-0.0125659	-0.00184417	0.0125268	-0.00958687	-0.00775057	-0.00578398	-0.00532991
TCGA-EB-A44P-01A-11R-A266-07	-0.0035419	0.00660199	-0.0106837	-0.00240418	0.00527499	0.00626937	-0.00427058	-0.0108487	-0.0062911	-0.00862881	-0.00696482	-0.00383765	0.00772783	-0.00357846
TCGA-EB-A44Q-06A-11R-A266-07	-0.0146358	0.00587411	0.0142587	0.00655293	-0.00704011	-0.0054001	0.0115526	0.0104502	0.00485501	0.00703544	-0.00305937	-0.0128815	0.021695	-0.000390975
TCGA-EB-A44R-06A-41R-A266-07	0.00857764	0.0025936	0.00349723	0.00135039	-0.00430798	0.00471528	0.00321662	-0.00140085	0.0107436	0.00109805	-0.000711534	0.00404796	-0.00289524	0.0191126
TCGA-EB-A4IQ-01A-12R-A266-07	-0.008224	-0.0150893	-0.0183602	-0.000412572	0.0699069	0.0154165	-0.010825	-0.010989	-0.01877	0.00899556	0.000595825	0.00238519	-0.0159625	0.0106893
TCGA-EB-A4IS-01A-21R-A266-07	0.00933663	0.00536696	0.0176382	0.00636753	0.00339903	0.00941189	0.000811579	0.0225522	0.0176613	-0.00319985	0.000554288	-0.013283	0.0269096	-0.00153816
TCGA-EB-A4OY-01A-11R-A266-07	-0.0107952	-0.0471464	-0.0134089	-0.0502485	0.00675681	0.0528095	-0.0339109	-0.0087945	-0.0250947	0.0221053	0.029708	0.047483	-0.0279626	0.0610928
TCGA-EB-A4OZ-01A-12R-A266-07	0.000547016	-0.0379543	0.00735545	-0.0521968	0.0666691	0.0348686	-0.0367694	-0.00447748	-0.0285931	0.0113958	0.0102301	0.0285982	0.00721815	0.0197963
TCGA-EB-A4P0-01A-41R-A266-07	-0.00816293	-0.00706317	-0.0101843	-0.0307832	-0.00789203	0.016295	-0.014878	-0.0129911	-0.00132514	-0.00811106	0.0228676	0.0191882	-0.00884251	0.0136573
TCGA-EB-A4XL-01A-11R-A27Q-07	0.00537067	0.00699724	0.000721494	0.000783473	0.0582419	-0.0032535	-0.00579752	-0.000138418	0.0147438	-0.0125461	-0.00696828	0.00406612	0.0070499	-0.00633881
TCGA-EB-A51B-01A-11R-A27Q-07	-0.0171833	0.00214915	-0.0157524	0.00220354	0.0155173	-0.00429489	0.00465996	-0.0137484	0.0113859	0.00834678	-0.00645695	-0.00157503	0.00579941	-0.00721393
TCGA-EB-A550-01A-61R-A27Q-07	0.0103091	0.00549201	-0.00588311	0.000932766	0.0800691	-0.00933174	-0.00824587	-0.00549609	0.0126184	-0.0154368	-0.0126152	0.00125896	0.00856223	-0.0110843
TCGA-EB-A551-01A-21R-A27Q-07	0.0104858	0.0136517	0.019214	0.0109255	-0.00638642	-0.0135148	0.00401217	0.0033815	0.022387	-0.0160149	-0.00765887	-0.0210714	0.0279703	-0.00587612
TCGA-EB-A553-01A-12R-A27Q-07	-0.00537973	-0.0177822	-0.00502452	-0.0438949	0.00572995	0.0345804	-0.00707334	-0.00440708	-0.0151259	0.0197701	0.00152635	0.0352889	-0.0153312	0.0232882
TCGA-EB-A57M-01A-51R-A311-07	0.00237657	-0.0281299	-0.00140933	-0.00808729	0.047351	0.0185084	-0.0350286	4.79315e-05	-0.0328153	0.000370268	0.0204524	0.00680727	-0.0111808	0.0155597
TCGA-EB-A5FP-01A-11R-A27Q-07	-0.0155322	0.00547669	-0.0270658	0.00675774	0.0263408	-0.0170568	0.019209	-0.0142294	0.00729217	0.0135531	0.00308582	-0.014062	-0.00996485	-0.0207805
TCGA-EB-A5KH-06A-11R-A27Q-07	-0.015581	-0.0284633	-0.0199962	-0.0082952	-0.0106007	0.0218909	-0.0266581	-0.00108984	-0.0201886	0.00164273	0.0116351	0.023111	-0.0381418	0.0309277
TCGA-EB-A5SE-01A-11R-A311-07	-0.0100123	-0.00188817	-0.0172301	0.00244914	0.0237466	0.000722763	-0.00440053	-0.0128991	-0.0140476	0.00294026	0.0116691	0.00798231	-0.0137929	-0.00313871
TCGA-EB-A5SF-01A-11R-A311-07	-0.00860996	-0.0655145	-0.020361	-0.0525108	0.0846611	0.040136	-0.0593173	-0.0103504	-0.0445977	0.0126157	0.0203341	0.0227577	-0.0405146	0.0317463
TCGA-EB-A5SG-06A-11R-A311-07	-0.00512213	0.00212002	0.0284629	-0.0102122	-0.0088591	0.00202648	0.00144702	0.00547556	0.00566694	-0.00366178	0.0106531	0.00683922	0.0119667	-0.00185607
TCGA-EB-A5SH-06A-11R-A311-07	-0.014619	-0.0360726	-0.0117802	-0.0099166	-0.00931009	0.0290149	-0.0362749	0.00604057	-0.0287616	0.00626974	0.0272656	0.0277347	-0.0426685	0.0314429
TCGA-EB-A5UL-06A-11R-A311-07	-0.0119611	0.00019069	0.00582554	-0.00109053	-0.0074126	0.00531174	0.014559	0.0115427	0.00336878	0.0209994	-0.00298452	0.0014275	0.00607947	-0.00685846
TCGA-EB-A5UM-01A-11R-A311-07	-0.00185984	-0.0103135	0.00290107	-0.0224813	0.0151547	0.0223486	-0.0155587	0.00735271	-0.0148343	-0.000242518	0.0365926	0.0375013	-0.00375038	0.0136633
TCGA-EB-A5UN-06A-11R-A311-07	-0.00265044	0.0116328	-0.00939459	0.00900168	-0.00577471	-0.01729	-0.00113992	-0.0101236	-0.00358165	-0.0194786	-0.0139585	-0.0286437	0.00525361	-0.0167607
TCGA-EB-A5VU-01A-21R-A32P-07	0.00317946	0.00955041	-0.00986089	0.00835704	0.0476612	-0.0110582	0.0145498	-0.00998318	-0.000125277	0.0162289	-0.00818355	-0.00143802	-0.00945139	-0.0134608
TCGA-EB-A5VV-06A-11R-A32P-07	0.0116315	0.0169792	0.0356782	-0.00259013	-0.000268357	-0.0101681	-0.00350438	0.0658278	0.0200866	-0.0265254	-0.0139417	0.0111723	0.0180677	-0.0205195
TCGA-EB-A6L9-06A-11R-A32P-07	-0.00737941	-0.0272991	0.0171994	-0.0164146	-0.00283173	0.0104329	-0.0237981	0.0385726	-0.0296746	0.00894801	0.00263362	0.0107812	0.0123721	0.00427287
TCGA-EB-A6QY-01A-12R-A32P-07	-0.0163305	0.00387637	-0.0132265	0.00297357	0.0595126	-0.0124729	0.0110291	-0.00969832	0.0195719	0.01028	-0.00120985	-0.0101576	-0.0113907	-0.0148066
TCGA-EB-A6QZ-01A-12R-A32P-07	-0.000402405	-0.0105326	-0.0162794	-0.00967155	0.00996554	0.00836732	-0.00670359	-0.0129543	-0.0186515	0.0150696	0.0072551	0.00274248	-0.00747968	-0.022227
TCGA-EB-A6R0-01A-12R-A32P-07	-0.00384444	0.0110641	0.00508196	0.00682251	-0.00389423	-0.0064734	0.0148385	-0.00652243	0.01985	0.00538021	-0.00408311	-0.0149076	0.0410088	-0.0112448
TCGA-EB-A82B-01A-11R-A352-07	-0.0145003	-0.0108383	0.00414545	-0.0096045	-0.0029507	0.0145536	-0.000125108	-0.0013975	-0.0167293	0.0202322	0.00554402	0.0175837	0.0037101	0.00482493
TCGA-EB-A82C-01A-11R-A352-07	-0.0152837	-0.00524727	-0.0262921	-0.000567552	0.0202309	0.010243	-0.000448446	-0.0154917	-0.00827053	0.00798897	0.02903	0.00668023	-0.0119549	-0.00166279
TCGA-EB-A85I-01A-11R-A352-07	-0.00395206	-0.0155151	-0.000383855	-0.0304183	-0.00437177	0.0204092	-0.0139089	-0.00978196	-0.00199091	0.0100041	0.0074337	0.00786762	0.0113949	0.00978118
TCGA-EB-A85J-01A-12R-A352-07	-0.0119321	-0.0105257	0.00910998	-0.0145615	-0.00495012	0.0173127	-0.00269744	0.0010172	0.000327612	0.0138711	0.0291276	0.0194538	-0.00726593	0.0158454
TCGA-EB-A97M-01A-11R-A38C-07	-0.0163042	-0.0269677	-0.00700784	-0.0184663	-0.0104901	0.0212128	-0.0174667	-0.0154309	-0.0222238	0.0168632	0.0050864	0.00314827	-0.00764615	0.0211439
TCGA-EE-A17X-06A-11R-A18S-07	-0.0206076	-0.0236179	-0.0176908	-0.0057583	-0.0100989	0.0158095	0.00324257	-0.0117032	-0.00742651	0.0347882	0.00339199	0.000187136	-0.0190618	0.00710351
TCGA-EE-A17Y-06A-11R-A18T-07	0.0138466	0.00709811	-0.0150317	0.00838339	-0.00141438	0.000882863	0.0065688	-0.00981052	0.00312995	0.00128373	-0.00106358	-0.00676412	-0.0153143	0.00015974
TCGA-EE-A17Z-06A-11R-A18S-07	-0.0106057	-0.0125214	-0.0248283	0.000929517	0.00970833	0.0158082	0.00420026	-0.0104829	-0.00301273	0.0253664	0.0169956	0.0198609	-0.0359555	0.0177313
TCGA-EE-A180-06A-11R-A21D-07	-0.0139468	0.000649852	-0.0151099	0.0153637	-0.0137699	-0.000612234	0.00206744	-0.011321	-0.0028928	-0.000579028	-0.00289802	-0.00507945	0.0200567	-0.017823
TCGA-EE-A181-06A-11R-A18S-07	-0.008176	0.00693633	0.0129729	0.0094568	-0.0094139	-0.00848992	0.0130905	0.0128178	0.00139753	0.00491644	0.0138638	-0.0216474	0.0159643	0.00435854
TCGA-EE-A182-06A-11R-A18T-07	-0.00817243	-0.0590572	-0.00943876	-0.0404747	0.0295638	0.0500026	-0.0423173	-0.0133817	-0.0615241	0.0288951	0.0165175	0.0139349	-0.0278732	0.0347654
TCGA-EE-A183-06A-11R-A18S-07	-0.0097465	-0.0324484	0.00725911	-0.0111077	-0.00441991	0.0245787	-0.0166861	0.0286804	-0.0333424	0.0218896	0.013496	0.0103086	-0.00874801	0.0128418
TCGA-EE-A184-06A-11R-A18S-07	-0.0131753	-0.00418128	-0.000974332	0.0103825	-0.00878923	-0.00404856	-0.00336473	-0.00805941	-0.0098862	-0.006238	0.00667446	0.00146923	-0.00938266	-0.00842143
TCGA-EE-A185-06A-11R-A18S-07	-0.022393	-0.0146039	-0.0331124	0.00836836	0.00496768	0.00892752	-0.00735115	-0.0158421	-0.0223384	0.0106618	0.0127236	0.00827862	-0.0208278	-0.000550368
TCGA-EE-A20B-06A-11R-A18U-07	0.033042	0.00826001	0.00702067	0.00810884	-0.00672871	0.000882086	-0.00658971	0.00463529	0.00491343	-0.0204205	-0.00770463	-0.00458678	-0.00567217	-0.00599134
TCGA-EE-A20C-06A-11R-A18S-07	0.0112651	0.0130473	-0.0161133	0.0102458	-0.0114993	-0.00873646	0.0010815	-0.00947539	0.0209132	-0.0161329	-0.0190635	0.011721	0.00684061	-0.0277865
TCGA-EE-A20F-06A-21R-A18S-07	-0.00222057	0.00541353	0.00774893	-0.000139752	-0.0080261	0.00534107	0.0103483	0.000940384	0.0166568	0.00954564	-0.000760821	-0.00558633	0.0142229	-0.00112643
TCGA-EE-A20H-06A-11R-A18S-07	0.0275636	0.0148946	-0.0109565	0.0153324	0.00824386	-0.00486549	0.0261529	-0.00400192	0.0031174	0.0101888	0.0186089	-0.012511	-0.0077383	-0.0116633
TCGA-EE-A20I-06A-11R-A18U-07	-0.0130308	-0.00773892	-0.0057906	0.00926976	-0.0104656	-0.00106166	-0.00324142	-0.00786787	-0.0107178	0.00506269	-0.00389484	-0.008512	0.012662	0.000384869
TCGA-EE-A29A-06A-12R-A18U-07	0.025581	0.0134786	-0.0132536	0.0170242	-0.00857179	-0.0125216	0.00416837	-0.0077694	-0.00953334	-0.017975	-0.00250805	-0.00217337	0.00321996	-0.0140021
TCGA-EE-A29B-06A-11R-A18U-07	-0.0173591	-0.0157842	-0.0148682	-0.00630589	-0.0127132	0.0124542	0.000620716	-0.0144721	-0.0319149	0.0127425	0.0303906	0.0266619	-0.0110436	0.00521689
TCGA-EE-A29C-06A-21R-A18S-07	-0.00636725	-0.0177624	-0.00454189	-0.00448153	-0.00374332	0.0154697	0.000606235	0.00061964	-0.0137194	0.0268076	0.00107827	0.00318921	-0.00888652	0.02175
TCGA-EE-A29D-06A-11R-A18T-07	-0.00185755	0.00895665	-0.0133916	0.0146119	-0.00880469	-0.0106644	0.0119627	-0.0094436	-0.00362088	-0.00119343	-0.00236107	-0.0188716	-0.00148647	-0.018089
TCGA-EE-A29E-06A-11R-A18T-07	-0.0187414	-0.0033528	-0.0264821	0.00110727	-0.012253	-0.000211582	0.0110234	-0.0146774	0.00620812	0.0112002	-0.0165169	-0.00554702	-0.0192621	0.00102727
TCGA-EE-A29G-06A-12R-A18T-07	0.00919894	0.00466802	0.00523826	0.0116436	0.0780826	-0.0102964	-0.00300625	0.011085	0.00626808	-0.0131319	-0.0150238	-0.0121361	-0.00203274	-0.00474887
TCGA-EE-A29H-06A-12R-A18S-07	-0.0157073	-0.00235618	-0.000481117	0.0062012	-0.000450184	-0.0107847	0.00824445	0.0111579	-0.00933495	0.00823386	-0.00608772	0.00111245	0.000554308	0.014383
TCGA-EE-A29L-06A-12R-A18S-07	-0.0310337	0.00442065	-0.0332151	0.0139559	-0.0056594	0.000603746	0.0191232	-0.0110848	-0.00296379	0.0152421	-0.0314494	0.00411205	-0.0201392	-0.00686972
TCGA-EE-A29M-06A-11R-A18T-07	-0.0158777	0.00646158	0.00329637	0.00817039	-0.00810562	-0.0102313	0.0163488	0.0106553	-0.00127287	0.0042832	-0.00396008	-0.00614831	0.0155931	-0.0191636
TCGA-EE-A29N-06A-12R-A18S-07	-0.000555059	0.00876957	0.0141939	0.00996448	-0.00549611	-0.00907957	0.0154002	0.0235126	0.0167523	0.0117151	-0.01439	-0.0132866	0.0102323	-0.0141168
TCGA-EE-A29P-06A-11R-A18T-07	0.0037755	0.00887127	0.0216605	0.00663389	-0.00980593	-0.0022408	0.00398887	0.00317032	0.0177779	-0.0027743	0.00364202	-0.02453	0.0240291	-0.00942729
TCGA-EE-A29Q-06A-11R-A18T-07	0.00775015	0.0136524	-0.0112046	0.00811667	-0.00996435	-0.00566299	0.00592717	-0.00657305	0.00520691	-0.00906992	-0.0337156	-0.00228643	0.00320313	-0.0109648
TCGA-EE-A29R-06A-11R-A18T-07	0.0150634	0.00805724	-0.0122006	0.00470398	-0.00664075	0.00145053	-0.000945562	-0.00341622	-0.000768701	-0.0111169	0.0278535	0.00498582	-0.0149218	-0.000576047
TCGA-EE-A29S-06A-11R-A18T-07	-0.00574256	0.00329815	-4.59902e-05	0.0066321	-0.0112931	-0.00182199	0.00689524	-0.00509094	-0.00497704	-0.00226324	0.0137424	-0.0110139	-0.00664417	0.0123969
TCGA-EE-A29T-06A-11R-A18T-07	0.0162456	0.0152315	0.0140753	0.0116776	-0.00933227	-0.0301123	0.00342781	0.00560541	0.00521983	-0.0216356	-0.0179968	0.0010196	0.00728323	-0.0221044
TCGA-EE-A29V-06A-12R-A18S-07	-0.0180751	-0.0307532	-0.0232071	-0.0135182	0.0167369	0.0202155	-0.0122603	-0.0156692	-0.0327896	0.028702	-0.0100156	0.0116645	-0.0146367	0.0298373
TCGA-EE-A29W-06A-11R-A18U-07	0.0365588	0.0175973	-0.00591053	0.0183312	-0.00883401	-0.00547497	0.0202555	-0.00517583	0.00384921	0.00326805	-0.0341278	0.00226901	-0.0161651	-0.0174416
TCGA-EE-A29X-06A-11R-A18T-07	-0.00324425	-0.0187475	0.00468322	0.00323526	-0.00800001	0.00104662	-0.00827656	0.00258679	-0.0236792	0.00738108	0.00240575	-0.00840938	-0.00319406	0.00901078
TCGA-EE-A2A0-06A-11R-A18T-07	0.00538672	0.0279545	0.0195219	0.0187327	-0.0069894	-0.0956487	0.0148727	0.0154278	0.0189586	-0.0220767	-0.0263722	-0.0307037	0.00916261	-0.0726403
TCGA-EE-A2A1-06A-11R-A18T-07	0.00120926	-6.78473e-05	0.0179839	0.0132083	-0.00554102	-0.00641756	-0.00873892	0.0281406	-0.0089397	-0.0138411	-0.00975469	-0.00332771	0.0159254	-0.0131388
TCGA-EE-A2A2-06A-11R-A18T-07	-0.0119983	0.0137019	0.00140308	0.0141958	-0.00982796	-0.00541329	0.0263223	0.0159031	0.00126435	0.0150719	-0.000737406	-0.000399641	-0.00106338	-0.0176779
TCGA-EE-A2A5-06A-11R-A18T-07	0.00627569	0.00675993	-0.00701708	0.0106711	-0.0100895	0.00202215	0.0101715	-0.0053299	0.00459188	0.00709292	0.0121757	0.0086381	-0.0105924	0.0181457
TCGA-EE-A2A6-06A-11R-A18T-07	-0.00710492	0.00618223	0.00855425	0.00787749	-0.00795819	-0.00734147	0.00836198	0.0143023	-0.00929942	-0.00272964	-0.0267409	-0.00940472	0.00927165	-0.0145647
TCGA-EE-A2GB-06A-11R-A18T-07	0.00093143	0.00788733	-0.00535475	0.0126632	-0.00899698	-0.00640473	0.00212504	-0.00307567	0.0120066	-0.00531446	-0.0026084	-0.0210227	0.0053851	-0.0124919
TCGA-EE-A2GC-06A-11R-A18T-07	-0.00907124	0.0179042	0.0129814	0.0198985	-0.0117563	-0.0261874	0.00729654	-0.00231936	0.0249081	-0.0172293	-0.0193626	-0.0260842	0.0128761	-0.0180376
TCGA-EE-A2GD-06A-11R-A18T-07	0.00877239	0.0157073	0.00393935	0.0195615	-0.00310242	-0.0183494	-0.00938159	-0.00569439	0.00730077	-0.0378183	-0.0082456	-0.0347065	-0.00118853	-0.0197959
TCGA-EE-A2GE-06A-11R-A18T-07	0.0320545	0.00778083	0.0250476	0.00693999	-0.00332338	-0.00676859	-0.00230839	0.01118	0.00322001	-0.0133078	-0.00997854	-0.0158238	0.0122026	-0.00600774
TCGA-EE-A2GH-06A-11R-A18T-07	0.00966826	0.000690795	0.0219035	-0.0192744	-0.00139275	0.00457859	-0.00160038	0.00487696	0.00908191	-0.00303794	0.00942041	0.0128865	0.00180285	-0.00157762
TCGA-EE-A2GI-06A-11R-A18T-07	-0.00226126	-0.00146733	0.00933772	-0.00775859	-0.00863158	0.00899616	0.00729721	0.00552453	0.00569388	0.0119117	-0.00292486	0.00596782	0.0182819	-0.00179468
TCGA-EE-A2GJ-06A-11R-A18U-07	-0.00183797	0.0144405	0.0102401	0.0213815	-0.0125087	-0.0153682	0.00883839	-0.00148674	0.0209739	-0.0113461	0.00238404	-0.0307555	0.0109407	-0.015344
TCGA-EE-A2GK-06A-11R-A18S-07	0.0116279	0.0131512	0.0339579	0.00735483	0.00101885	-0.00376719	0.0045886	0.0647008	0.0168947	-0.00889025	-0.0165095	0.00676137	0.0113567	-0.0159483
TCGA-EE-A2GL-06A-11R-A18S-07	0.00449407	0.010785	0.0170267	0.00664395	-0.00551642	-0.00221633	0.00162043	0.0433394	-0.0002051	-0.013495	0.0011001	3.24561e-05	0.00131596	0.000376876
TCGA-EE-A2GM-06B-11R-A18S-07	-0.00761188	0.00551125	-0.01147	0.00833747	-0.0106369	-0.0153409	0.00365812	-0.0146602	0.0125895	-0.00639233	-0.0131732	-0.00697657	-0.0155845	-0.00172274
TCGA-EE-A2GN-06A-11R-A18S-07	0.00600961	-0.00158441	-0.00707429	0.0119844	-0.00752848	-0.00438949	-0.00435178	-0.0074315	0.0103357	-0.00540539	0.0120019	0.00539927	-0.0115849	0.00460856
TCGA-EE-A2GO-06A-11R-A18S-07	0.023673	0.0144142	-0.0128489	0.0135581	-0.00376519	-0.0105483	0.00394026	-0.0116393	0.00264914	-0.0191629	-0.016836	-0.00134205	-0.0180489	-0.00783904
TCGA-EE-A2GP-06A-11R-A18S-07	0.0145352	0.0161221	0.00556029	0.0187421	-0.00603011	-0.0151054	0.0143374	0.000984656	0.00683757	-0.00182154	-0.00834664	-0.0144882	0.00387397	-0.0131177
TCGA-EE-A2GR-06A-11R-A18S-07	-0.0153429	0.00834359	-0.0281329	0.0170728	-0.00830265	-0.00569759	0.00523223	-0.0151296	0.0164997	-0.00626465	0.000972556	0.000576694	-0.0174156	-0.0078521
TCGA-EE-A2GS-06A-12R-A18S-07	0.0177694	0.00682227	-0.000236958	0.00284357	-0.00708932	0.00695679	0.010005	-0.00673527	0.00866675	0.01135	0.0138064	0.00267767	0.0221353	0.0133054
TCGA-EE-A2GT-06A-12R-A18S-07	-0.0114741	-0.0159936	0.0106724	0.00480618	-0.00533974	0.00698814	-0.012786	0.0327793	-0.0008071	0.000196492	0.0216976	0.00399455	-0.0096887	-0.00132914
TCGA-EE-A2GU-06A-11R-A18T-07	-0.00492754	0.013013	0.00937153	0.02249	-0.0107094	-0.0210216	0.0168662	-0.00288125	0.00116405	-0.00697661	-0.000583458	-0.0201836	0.0138225	-0.0153493
TCGA-EE-A2M5-06A-12R-A18S-07	-0.00293718	0.00411942	0.00177227	-0.000622014	0.00535792	0.00478213	0.0237262	-0.0099254	0.00346033	0.0272631	-0.0116621	0.00320499	0.00217931	-0.0162978
TCGA-EE-A2M6-06A-12R-A18S-07	0.00390824	0.00725476	0.000498262	0.00295191	-0.0120251	0.011318	0.0268629	-0.00734182	0.000758216	0.0231634	-0.00659907	0.0130201	-0.0237324	-0.00571003
TCGA-EE-A2M7-06A-11R-A18U-07	0.0360062	0.0152644	0.00746731	0.0146528	-0.00926403	-0.00697615	-0.0154469	0.0287146	0.00135629	-0.0415695	-0.0119604	-0.00656729	0.011422	-0.0120405
TCGA-EE-A2M8-06A-12R-A18S-07	0.00324661	0.00965655	0.0305619	0.0116802	-0.00786509	-0.0140657	-0.00461128	0.0129211	0.0147123	-0.0218084	-0.0198894	-0.0198344	0.02318	-0.017281
TCGA-EE-A2MC-06A-12R-A18S-07	0.01867	0.011797	0.0206356	0.0124663	0.000420105	-0.00664918	0.0113068	0.0079512	0.0086296	0.00210077	-0.0192503	-0.00543905	0.0196976	-0.0116944
TCGA-EE-A2MD-06A-11R-A18T-07	-0.0103482	0.00849544	0.000304218	0.0176661	-0.0080275	-0.0118082	0.0140203	0.00552471	0.0201636	0.00735343	-0.000969921	-0.000992291	-0.00568163	-0.0173271
TCGA-EE-A2ME-06A-11R-A18T-07	0.00786351	0.0181689	0.0315046	0.0203914	-0.00643832	-0.0272873	0.00333097	0.0429393	0.0155323	-0.0269888	-0.0208856	-0.0224249	0.0218361	-0.026039
TCGA-EE-A2MF-06A-11R-A21D-07	-0.00962137	0.0125081	-0.000901738	0.00888996	-0.0135686	-0.00658639	0.00730232	-0.00485679	0.00584439	-0.00520705	0.0122907	-0.0184768	0.0303992	0.00464101
TCGA-EE-A2MG-06A-11R-A18T-07	0.0111376	0.0113203	0.0231413	0.00910845	-0.00443778	-0.0139342	0.0061919	0.0474703	0.0181248	-0.0103169	-0.00976608	-0.00833723	0.0125773	-0.0116534
TCGA-EE-A2MH-06A-11R-A18S-07	0.0051793	0.00451665	0.0122255	-0.00457097	-0.00313491	0.00280194	0.00256933	0.0256322	0.002968	0.00307122	-0.00844788	-0.00410607	0.0130115	0.0337733
TCGA-EE-A2MI-06A-11R-A18U-07	0.0160602	0.0167246	0.0118357	0.017083	-0.0080227	-0.0221817	-0.00450953	-0.00476137	0.0345808	-0.0291173	-0.00596823	-0.0252931	0.0075923	-0.0256489
TCGA-EE-A2MJ-06A-11R-A18S-07	-0.00690016	0.00755032	0.0206544	0.00943019	-0.0054994	-0.00676401	0.0126094	0.0313116	0.0105479	0.00316921	-0.000309405	-0.00787322	0.0200991	-0.0125851
TCGA-EE-A2MK-06A-11R-A18S-07	0.0110821	0.0117772	0.0118504	0.0059567	-0.00988011	-0.0132962	-0.0160146	-0.005238	-0.01336	-0.0452738	0.0126385	-0.0212358	0.0159251	-0.0146438
TCGA-EE-A2ML-06A-11R-A18S-07	0.00129305	0.014645	0.0067834	0.0212278	-0.00933884	-0.018181	-0.00152585	0.0101954	0.0215189	-0.0252813	-0.0165657	-0.0300555	0.00801107	-0.0164737
TCGA-EE-A2MM-06A-11R-A18S-07	0.00121555	0.0153173	-0.00351072	0.0172605	-0.00982254	0.00262426	0.0171905	-0.00554821	0.0206622	0.00114686	0.0320849	0.00825107	0.0192618	-0.0213529
TCGA-EE-A2MN-06A-11R-A18S-07	-0.0138375	0.00245368	0.00919829	0.0155541	-0.0114876	-0.00775951	-0.00653019	0.00156578	0.0118794	-0.0157345	0.00552042	0.00248576	0.00492149	-0.0138264
TCGA-EE-A2MP-06A-11R-A18S-07	0.0161433	-0.000441525	0.00856199	-0.004075	-0.00467197	0.00333285	-0.00611263	-0.00686783	-0.00801531	-0.00617996	0.00891401	-0.0113011	0.00963538	0.00145897
TCGA-EE-A2MQ-06A-11R-A18S-07	-0.00138784	0.00895573	-0.0031481	0.0168548	-0.010018	-0.0119582	0.017978	-0.00589312	0.014372	0.000845363	0.00334446	-0.0111406	-0.00373193	-0.0131297
TCGA-EE-A2MR-06A-11R-A18S-07	0.0119824	0.0162296	0.0257487	0.0186866	-0.00465812	-0.00675507	0.0156238	0.0390108	0.0178956	-0.000453939	-0.0197002	-0.014163	0.0117519	-0.0190947
TCGA-EE-A2MS-06A-11R-A18S-07	0.0202343	0.0101962	0.00433105	0.00796573	-0.0040407	-0.00626804	0.0116028	0.0016462	0.0041496	0.00160888	0.0119534	-0.00331977	-0.000738497	-0.0142577
TCGA-EE-A2MT-06A-11R-A18S-07	-0.00574454	0.00655807	-0.0113034	0.00409068	-0.00552946	-0.00638293	0.0146463	-0.00753346	-0.0112241	0.00775615	-0.00959494	-0.0071319	-0.0037721	-0.0127073
TCGA-EE-A2MU-06A-21R-A18S-07	-0.00501344	-0.00852019	0.0144868	-0.00165499	-0.00719367	0.00075319	0.00225708	-0.00257858	0.00294234	0.0116789	6.54857e-05	-0.00583637	0.0160093	-0.0140201
TCGA-EE-A3AA-06A-11R-A18S-07	-0.00447952	0.010375	0.0100172	0.0140678	-8.96451e-06	-0.0078335	0.0117458	0.0261391	0.0154097	-0.00371801	-0.0126227	-0.0205974	0.0182509	-0.00544856
TCGA-EE-A3AB-06A-11R-A18S-07	0.0377264	0.011617	0.0134024	0.00784979	-0.0025744	-0.00891381	0.00287618	-0.00042457	0.00647225	-0.00986127	-0.00731057	0.00298742	-0.00881848	0.00579515
TCGA-EE-A3AC-06A-11R-A18S-07	-0.00815674	0.0105232	0.0043434	0.0181888	-0.00665375	-0.00396568	0.0138699	-0.00125878	-0.0050686	0.00123985	-0.0137866	0.000436736	0.0135059	-0.00938089
TCGA-EE-A3AD-06A-11R-A18S-07	-0.00137345	0.0111943	-0.0221807	0.0171343	0.00460849	-0.0173858	-0.00328315	-0.0128797	-0.000525448	-0.0253478	0.0185972	-0.0153549	0.00284069	0.0107289
TCGA-EE-A3AE-06A-11R-A18S-07	-0.00501589	0.00935447	0.00823757	0.0111177	-0.00943212	-0.00143668	0.0119653	-0.00168615	0.0165801	-0.000988271	-0.0121338	-0.00895359	0.0188964	-0.0111508
TCGA-EE-A3AF-06A-11R-A18S-07	-0.0150786	-0.0134397	4.8758e-05	-0.00210449	-0.00970794	0.00924968	-0.00527527	-0.0121428	-0.0193527	0.0135583	0.0133148	-0.00101088	-0.00736978	0.000130369
TCGA-EE-A3AG-06A-31R-A18S-07	0.0276054	0.00898257	-0.0117928	0.00581549	0.000332581	0.00846809	0.0222625	-0.00833055	0.00148456	0.0161954	0.00891361	0.00168112	-0.0258228	0.00967106
TCGA-EE-A3AH-06A-11R-A18S-07	0.0146208	0.00563814	-0.0114847	0.00670926	-0.00921135	-0.00340154	0.00560182	4.03138e-05	0.0137886	-0.0039691	-0.0108483	-0.00857802	-0.0113231	-0.0112631
TCGA-EE-A3J3-06A-11R-A20F-07	0.0107072	0.00683449	0.00497414	0.00369847	-0.00726336	-0.00066309	0.00727607	0.00296584	0.0103235	0.00489634	0.00761126	0.00317443	0.0213744	0.000611814
TCGA-EE-A3J4-06A-11R-A20F-07	-0.0138837	0.0026222	-0.00890086	0.00402323	-0.0123635	-0.00023744	0.00627622	-0.010892	0.00174202	0.000856388	-0.04345	0.0194298	-0.00105929	0.0138443
TCGA-EE-A3J5-06A-11R-A20F-07	-0.00817384	0.000304766	0.00813061	0.00610482	-0.0103101	-0.00759456	0.00380912	3.21422e-05	0.0137633	0.00344497	-0.00762063	-0.00233788	0.00433463	-0.00258145
TCGA-EE-A3J7-06A-11R-A20F-07	0.00832929	0.0086058	-0.00906935	0.0127842	-0.00817312	-0.00133336	0.00888935	-0.00864304	0.00753833	-0.000802555	-0.00145233	0.00157356	-0.000620354	0.00808267
TCGA-EE-A3J8-06A-11R-A20F-07	0.0162655	0.0292427	-0.0185759	0.0273516	-0.00881588	-0.0444751	0.0197443	-0.00640053	0.0296763	-0.021604	-0.00999576	0.00889575	-0.0136798	-0.0416487
TCGA-EE-A3JA-06A-11R-A20F-07	-0.0138774	0.0239947	0.00666661	0.0217275	-0.0145471	-0.0771537	0.0108486	-0.00464402	0.020284	-0.0292396	-0.00539481	-0.0205268	0.00472938	-0.0559775
TCGA-EE-A3JB-06A-11R-A21D-07	0.0219476	0.0146657	0.00683933	0.0119223	-0.00700515	-0.00605417	0.0280739	-0.00649297	-0.0023277	0.0127801	-0.000273306	-0.0117835	0.00931408	-0.0142816
TCGA-EE-A3JD-06A-11R-A20F-07	0.00156542	0.0201166	0.0257601	0.0121369	-0.00776487	-0.0469992	0.0179958	0.0388094	0.0237303	-0.00526864	-0.0196643	-0.0149989	0.0201819	-0.0434998
TCGA-EE-A3JE-06A-11R-A20F-07	0.010822	0.0158621	0.0274405	0.00834734	-0.00690845	-0.0355975	0.00241464	0.0175213	0.0183733	-0.0177079	-0.011164	-0.023579	0.0251989	-0.0390186
TCGA-EE-A3JH-06A-11R-A21D-07	0.00511677	-0.00371467	0.0281492	9.23205e-05	-0.00466323	-0.00461119	-0.00830112	0.0222124	-0.00473451	-0.00647164	-0.011874	-0.00574803	0.0181969	-0.0102996
TCGA-EE-A3JI-06A-11R-A21D-07	-0.00880586	0.0186172	-0.00757142	0.0218511	-0.014823	-0.0140741	0.0120757	-0.00765259	0.0152387	-0.0165958	-0.0102946	-0.0015109	0.020932	-0.0190438
TCGA-ER-A193-06A-12R-A18S-07	0.00767272	0.00396246	0.0117129	0.00920567	-0.00580661	-0.00732827	0.00108648	0.00670817	0.0133114	-0.00642249	-0.0141466	-0.0124575	0.00632905	-0.00395264
TCGA-ER-A194-01A-11R-A18U-07	-0.0151323	-0.0508565	-0.0041762	-0.0454358	-0.00528181	0.0356309	-0.0505182	-0.0118613	-0.0554677	0.00178535	0.0313139	0.0274544	-0.0115173	0.02259
TCGA-ER-A195-06A-11R-A18U-07	0.0157206	0.011646	0.0185564	0.0168351	0.00192361	-0.00818751	0.0097079	0.00584724	0.00140537	-0.00513778	-0.015885	-0.0108437	0.00938311	-0.016018
TCGA-ER-A196-01A-11R-A18T-07	-0.00862952	-0.00239016	-0.0120757	0.0091908	0.0592779	-0.009846	-0.013516	-0.00885575	0.00211767	-0.0151358	-0.0171222	0.00249001	-0.0171023	0.00648807
TCGA-ER-A197-06A-32R-A18S-07	-0.00590458	-0.00384797	0.013861	0.00193806	0.0153621	0.00436994	-0.00113848	-0.00518549	0.0114051	0.00832258	0.0107531	0.00721346	0.00548515	-0.00581545
TCGA-ER-A198-06A-11R-A18T-07	-0.0188818	0.00461839	0.00105832	0.0115848	-0.0123766	-0.011081	0.0175167	-0.00947761	0.0119799	0.0157257	-0.0188546	-0.00421129	0.0130288	-0.00202408
TCGA-ER-A199-06A-11R-A18T-07	-0.00114537	0.00371568	0.0177867	0.00475546	-0.00788767	0.00838716	0.002421	0.0277026	0.00633868	0.00149347	0.010242	0.00842115	0.00993243	-0.0197535
TCGA-ER-A19A-06A-21R-A18U-07	0.00994992	0.0122421	0.0293934	0.0187746	0.0363596	-0.0144599	0.00636784	0.0103154	0.0193012	-0.010951	-0.0217622	-0.02546	0.0251191	-0.023986
TCGA-ER-A19B-06A-11R-A18S-07	0.0308929	0.00904463	-0.00655775	0.00837375	-0.00449266	-0.00683047	0.00657606	-0.00461905	0.0026205	-0.0028367	-0.0368131	-0.0175681	-0.00659255	-0.0178034
TCGA-ER-A19C-06A-11R-A18S-07	-0.0065203	0.00450804	-0.008981	0.0132628	-0.000546739	-0.00787034	0.000487272	-0.0101033	0.0178376	-0.00408232	0.0103272	-0.0151209	-0.0125319	0.00190729
TCGA-ER-A19D-06A-11R-A18S-07	0.0293534	0.0146081	0.0132414	0.0173004	-0.00127377	-0.00722334	0.0102152	0.0104563	0.0162208	0.00272185	-0.000740388	-0.00024999	-0.00553058	-0.0163808
TCGA-ER-A19E-06A-11R-A18S-07	0.0134442	0.0101946	-0.00383656	0.00973874	0.00664213	0.00309678	0.0263021	-0.00192628	0.00247062	0.0213992	-0.00662564	0.0122512	-0.0224331	-0.0140384
TCGA-ER-A19F-06A-11R-A18S-07	-0.0122397	0.00603258	-0.00897862	0.0129047	-0.0108113	-0.00503129	0.00960342	-0.0131277	-0.00981237	0.00386624	0.00925436	-0.00282992	-0.00305838	-0.0113945
TCGA-ER-A19G-06A-11R-A18U-07	-0.00198231	0.00979308	0.0123335	0.0118915	-0.0102552	-0.0112113	0.0217251	0.00350337	0.0129447	0.0101929	-0.0218044	-0.00794955	0.0239001	-0.0140427
TCGA-ER-A19H-06A-12R-A18S-07	0.0153548	0.0100876	0.007484	0.0173021	-0.0107556	-0.00820109	0.0105386	0.00579382	0.00763966	0.000435357	-0.0143211	-0.00822166	0.00617263	0.0103383
TCGA-ER-A19J-06A-11R-A18S-07	-0.00113966	0.00698148	-0.00410864	0.0142414	0.00516264	-0.00562439	-0.00187198	-0.0113812	-0.00645235	-0.0123268	-0.0027764	1.48521e-05	-0.00751495	0.0355808
TCGA-ER-A19K-01A-21R-A18T-07	-0.023164	-0.002534	-0.00691676	0.00157718	0.0410629	-0.00536503	0.00525702	-0.0111574	0.00992956	0.0111151	0.00835652	-0.0018498	0.00134407	-0.0122495
TCGA-ER-A19L-06A-12R-A18S-07	0.0169531	0.0118741	-0.00421282	0.01348	-0.00434383	-0.0133129	-0.0189673	0.000677826	0.0195333	-0.0453063	-0.0205461	0.00333595	0.000741732	0.0122249
TCGA-ER-A19M-06A-61R-A239-07	-0.000641221	0.00846504	0.0128676	0.00702604	-0.00956557	-0.0161888	0.0211476	-0.00783261	0.0208672	0.0104734	-0.00313411	-0.00496986	0.00902367	-0.0118635
TCGA-ER-A19N-06A-11R-A18S-07	-0.00310965	-0.00100796	0.0198565	0.00357563	0.00853683	-0.000476524	0.000117838	0.00989124	-0.00825238	0.00575709	0.0199184	-0.00189345	0.0027039	0.00965562
TCGA-ER-A19O-06A-11R-A18S-07	-0.00133409	-0.0353402	0.0137511	-0.0193866	-0.00459732	0.0273375	-0.0483776	0.00764212	-0.0406188	-0.0144433	0.0123107	0.00395096	-0.0106867	0.0355933
TCGA-ER-A19P-06A-11R-A18S-07	0.0155222	0.0134948	0.0335366	0.0108095	-0.00429476	-0.00488632	0.00197205	0.0383345	0.0108742	-0.0140545	-0.00143443	-0.00957919	0.0220985	-0.0151472
TCGA-ER-A19Q-06A-11R-A18U-07	-0.00624876	-0.0037015	0.0116401	0.0105317	-0.00668912	-0.0136852	0.00464229	-0.00680209	-0.00798533	0.00638724	-0.0118876	-0.0205588	0.00743927	0.0128993
TCGA-ER-A19S-06A-11R-A18U-07	0.00607361	0.0109845	0.0275897	0.0109882	-0.00988488	-0.0162062	-0.00182057	0.0132287	0.0231048	-0.0244424	-0.00243455	-0.00539736	0.0198559	-0.0071558
TCGA-ER-A19T-06A-11R-A18U-07	-0.00942722	-0.0109536	-0.00196794	-0.00618005	-0.010255	0.00904258	-0.00525907	-0.00711582	-0.0237885	0.00656224	0.0032073	0.0122194	-0.00670856	0.0199039
TCGA-ER-A19T-01A-11R-A18T-07	0.00161477	0.00656877	-0.0220089	0.0174317	0.00745671	0.00183438	0.0100738	-0.0112544	-0.00540421	0.00779504	-0.0129892	0.0210201	-0.0106838	0.0142169
TCGA-ER-A19W-06A-41R-A239-07	-0.00918335	0.00932902	0.0254044	0.00694376	-0.0105427	-0.0174953	0.0184683	0.0113834	0.0174552	0.0111883	-0.0103724	-0.016961	0.0266088	-0.0171211
TCGA-ER-A1A1-06A-11R-A18U-07	0.00365673	0.0126783	0.0311181	0.0117801	-0.00255418	-0.00585104	0.0154795	0.059048	0.0196682	0.00339061	-0.0150927	-0.00454923	0.0110857	-0.0136729
TCGA-ER-A2NB-01A-12R-A18S-07	-0.0108729	-0.0488612	-0.00295895	-0.0450456	0.0824874	0.033179	-0.0490163	-0.0112416	-0.0443165	0.0040118	0.0150187	0.0216772	-0.0202699	0.0183093
TCGA-ER-A2NC-06A-11R-A18T-07	0.0272328	0.00557261	0.01017	0.00418859	-0.00533092	-0.000825567	0.0042535	0.00166007	0.017236	0.0038013	-0.00154562	-0.00530944	0.000726642	0.00146355
TCGA-ER-A2ND-06A-11R-A18T-07	-0.00514495	-0.00883929	-0.00799727	-0.0379306	-0.00289277	0.0242378	-0.0115769	-0.00744793	0.00461702	0.00146151	0.00267615	0.0321938	-0.00482385	0.021032
TCGA-ER-A2NE-06A-21R-A18T-07	-0.00795786	0.00406833	-0.0243627	0.0148265	-0.00350629	-0.000621265	0.0106354	-0.0141267	-0.00587181	0.014967	-0.00765452	0.00641131	-0.00945368	-0.00835137
TCGA-ER-A2NF-06A-11R-A18T-07	-0.0223455	-0.00518951	-0.00291766	-0.000346837	-0.00885869	-0.00383139	-0.0181368	-0.00373742	-0.0198122	-0.0279912	0.00484924	0.020777	0.0129748	0.016296
TCGA-ER-A2NF-01A-11R-A18T-07	-0.0152218	-0.00364029	0.00641826	0.0045614	0.0194592	-0.000313822	-0.0115896	0.00495202	-0.0147117	-0.0158894	0.00565551	0.0251255	0.0100327	0.0168374
TCGA-ER-A2NG-06A-11R-A18T-07	-0.0145867	0.000512998	0.0152284	0.0105908	0.00358076	-0.0059622	0.0073013	-0.00672204	0.00598675	0.00920167	-0.0126237	-0.0110189	0.0175049	-0.0158064
TCGA-ER-A2NH-06A-11R-A18S-07	0.0111751	0.00725972	0.0257912	0.00450969	0.00628445	-0.0182592	0.00441923	0.00642951	0.0156889	-0.00269293	-0.0119323	-0.0231253	0.0196818	-0.010506
TCGA-ER-A3ES-06A-11R-A20F-07	-0.0195928	0.00866939	-0.0308891	0.00182517	-0.012409	-0.0388665	-0.00371236	-0.0128131	0.00957795	-0.0246591	0.00476934	0.0245227	-0.019071	-0.00236186
TCGA-ER-A3ET-06A-11R-A20F-07	0.00559455	0.00739567	0.00688908	0.0101595	-0.00380228	-0.00991586	0.00327343	0.00466867	-0.00211568	-0.00896245	0.0020842	-0.0146137	0.0140614	-0.00867453
TCGA-ER-A3EV-06A-11R-A20F-07	-0.000728912	-0.0160508	-0.00229421	-0.00304763	0.00346191	-0.0289544	-0.00420757	-0.0036092	-0.0289183	0.0228418	0.0448626	0.0201216	-0.0154833	-0.0290194
TCGA-ER-A3PL-06A-11R-A239-07	0.0044024	0.0121379	-0.003945	0.00719109	-0.00864855	-0.00820676	0.000586652	-0.0104827	0.00357102	-0.0134032	0.0053791	-0.00052941	0.0101354	-0.0219546
TCGA-ER-A42H-01A-11R-A24X-07	-0.00158135	0.00209731	-0.0136785	-0.00719678	-0.00860047	0.0137921	0.00410862	-0.00981995	-0.0128683	0.00481308	0.020651	0.0230197	-0.0229902	0.0171578
TCGA-ER-A42K-06A-11R-A24X-07	0.0277608	0.0157071	-0.00489191	0.00761867	-0.00805377	-0.0144488	0.00754443	0.00177748	0.00564357	-0.0129063	-0.0152052	-0.00836174	0.00570672	-0.018197
TCGA-ER-A42L-06A-11R-A24X-07	0.013105	0.00481921	0.0234907	-0.00294972	-0.00314693	-0.0085123	-0.00382282	0.0147889	0.00615944	-0.00931153	-0.0179303	-0.0111645	0.00694827	-0.0027051
TCGA-FR-A2OS-01A-11R-A21D-07	-0.00896314	0.00846362	-0.0132078	0.0124829	-0.00563665	-0.0117376	0.0120514	-0.0132701	0.0139612	0.00397517	0.00719119	-0.00891576	-0.02214	0.00523363
TCGA-FR-A3R1-01A-11R-A239-07	-0.0153501	0.0129094	-0.00368484	0.0130316	-0.0128873	-0.0253394	0.0117257	-0.0129336	0.0176416	-0.00374796	-0.00120125	-0.0191008	0.0272168	-0.0212021
TCGA-FR-A3YN-06A-11R-A239-07	-0.00826869	0.0087121	0.00112502	0.016643	-0.0129227	-0.0204632	-0.00908999	-0.00327902	0.0102223	-0.0266357	-0.0228439	-0.0175933	0.011986	-0.0300469
TCGA-FR-A3YO-06A-11R-A239-07	-0.0119526	-0.0545238	-0.0146753	-0.0344754	-0.00557789	0.0229661	-0.0345272	-0.0146061	-0.0438	0.0307059	0.0194152	0.0202533	-0.0261968	0.00935784
TCGA-FR-A44A-06A-11R-A24X-07	-0.00278609	0.00743017	0.0243501	0.008632	-0.0083543	-0.0244697	0.00546968	0.000541844	0.00896174	-0.0145873	-0.00920121	-0.0112829	0.0170574	-0.0123328
TCGA-FR-A69P-06A-21R-A311-07	0.004105	0.0113259	-0.0100544	0.0141141	-0.0090594	-0.0079969	0.0146604	-0.00896993	0.00359852	0.00493145	-0.00304753	0.00247344	-0.0246247	-0.0129417
TCGA-FR-A726-01A-11R-A32P-07	0.00343204	0.00359969	-0.0114647	0.00382713	0.0162613	0.00470847	0.0102668	-0.0063329	0.00695857	0.0109023	0.0144525	0.000898721	-0.0185304	0.00206072
TCGA-FR-A728-01A-11R-A32P-07	-0.000225303	-0.00721178	0.00884811	-0.0122908	-0.00340196	0.0107842	-0.00723692	-0.00513181	-0.0100144	0.00775755	0.00583901	0.00023308	0.011153	0.0244675
TCGA-FR-A729-06A-11R-A352-07	0.0107961	0.0082138	0.0198823	0.00298104	-0.00219316	0.00909487	0.00583111	0.0190355	0.00857396	-0.00597939	-0.0127647	0.00479663	0.0142496	0.00790205
TCGA-FR-A7U8-06A-21R-A352-07	-0.0091343	-0.00957594	-0.017362	-0.0121466	-0.0054053	0.0166619	0.00359782	-0.0142534	-0.0201291	0.0196978	0.0238496	0.041975	-0.000426482	0.0304699
TCGA-FR-A7U9-06A-11R-A352-07	0.00469902	-0.00331414	0.0134733	-0.0203474	-0.0034596	0.0192995	0.0169966	0.000213825	0.00391687	0.0318642	-0.00312804	0.0103181	0.0128986	-0.00206322
TCGA-FR-A7UA-06A-32R-A352-07	0.00184722	0.0105648	0.0363474	0.00173784	-0.00624554	-0.0078106	-0.00322104	0.0191876	0.0101626	-0.0227474	-0.0135085	-0.0170488	0.0231625	-0.0128085
TCGA-FR-A8YC-06A-11R-A37K-07	0.00741538	0.00948779	-0.00148441	0.00543933	-0.00868395	0.00487407	-0.00343498	-0.00251569	0.00202422	-0.0208211	-0.0108435	0.0237863	-0.00584721	-0.00614771
TCGA-FR-A8YD-06A-11R-A37K-07	-0.00582932	-0.0329991	-0.012002	-0.01805	0.00847726	0.0234725	-0.0189992	-0.00249433	-0.0438151	0.0173563	0.0397196	0.0244865	-0.0302186	0.032113
TCGA-FR-A8YE-06A-11R-A37K-07	0.0273462	0.0149981	0.0264198	0.0111273	-0.00333941	-0.0107704	-0.00421198	0.048741	0.0171921	-0.0270868	-0.0193449	-0.00910751	0.00840508	-0.0162492
TCGA-FS-A1YW-06A-11R-A18T-07	-0.000193732	0.0176379	-0.00453397	0.0215414	-0.00716853	-0.0125869	-0.00574147	0.00873738	0.0145933	-0.0370856	-0.00317219	-0.0114194	-0.00348612	0.0039662
TCGA-FS-A1YX-06A-11R-A18T-07	0.00391444	0.00764376	-0.00384058	0.0120849	-0.00881537	-0.00154145	0.00287118	-0.00951341	0.00312097	-0.00829474	-0.0125199	-0.0113956	0.00422586	-0.00177466
TCGA-FS-A1YY-06A-11R-A18T-07	-0.011383	-0.00429268	-0.0154574	0.000876222	-0.00663704	0.00768324	-0.00438437	-0.0110315	0.00854105	-0.00411202	-0.0056694	-0.00532929	-0.0222664	0.0179334
TCGA-FS-A1Z0-06A-11R-A18T-07	0.00458917	0.0159461	0.0121814	0.0165693	-0.0115135	-0.0173965	0.0214924	-0.000941043	0.0124878	0.00408961	0.0148259	-0.00321137	0.00877018	0.00158211
TCGA-FS-A1Z3-06A-11R-A18T-07	0.00838978	0.0166911	-0.00949157	0.0214054	-0.00779572	-0.00200423	0.00868599	-0.00800923	0.0172519	-0.00833408	-0.00227829	-0.00507401	-0.00585915	-0.0138203
TCGA-FS-A1Z4-06A-11R-A18T-07	0.00339976	0.0123199	0.0204402	0.0131035	-0.00591115	-0.00310558	0.0217774	0.0395185	0.0225861	0.00893583	-0.00986699	-0.000746766	0.0268031	-0.000462792
TCGA-FS-A1Z7-06A-11R-A18T-07	0.0123739	0.00531688	0.00363867	0.0031736	-0.00576831	-0.0045446	0.000199289	-0.00116347	0.011742	-0.00479204	-0.0158334	-0.0102493	-0.0116394	-0.000674452
TCGA-FS-A1ZA-06A-11R-A18T-07	0.0184967	0.0138737	0.00457023	0.0162243	0.00504521	-0.00590899	0.0110565	0.000890647	0.00977583	-0.00697934	0.0103502	-0.00145765	0.00175313	-0.0202659
TCGA-FS-A1ZB-06A-12R-A18S-07	-0.00482246	-0.00979575	0.00504999	-0.00129003	0.0425846	0.00951421	0.00399754	-6.58283e-05	-0.0134957	0.016926	-0.0238173	-0.00700237	0.005592	0.00279004
TCGA-FS-A1ZC-06A-11R-A18T-07	0.0267722	0.0154417	-0.0149178	0.0105571	-0.00598094	0.00552195	0.0205878	-0.00994984	0.00379566	0.00850899	0.00702608	0.00902041	-0.026681	-0.000351299
TCGA-FS-A1ZD-06A-11R-A18T-07	0.027854	0.0190488	-0.00420071	0.0206829	-0.0063086	-0.0142677	0.0179761	-0.00694243	0.0116689	-0.0011497	-0.0255487	-0.0104182	-0.017014	-0.0117402
TCGA-FS-A1ZE-06A-11R-A18T-07	-0.00585528	0.0106036	-0.0183464	0.0175679	0.000828386	-0.0105987	0.00285623	-0.00694386	0.0126662	-0.0169058	-0.00263159	0.00192276	-0.0252719	-0.0170253
TCGA-FS-A1ZF-06A-12R-A18S-07	0.0036435	-0.000737472	-0.0108259	-0.011465	-0.00725064	0.0152804	0.0133284	-0.00890504	-0.012041	0.0228342	0.00372325	0.00179024	-0.0160188	0.00605491
TCGA-FS-A1ZG-06A-11R-A18T-07	-0.025677	-0.00334848	-0.0226251	0.0125533	-0.0136755	-0.0059844	-0.0133464	-0.010224	-0.0171197	-0.0157601	0.00869734	0.00199557	-0.0110876	-0.00996209
TCGA-FS-A1ZH-06A-11R-A18T-07	0.031156	0.01287	0.0183846	0.0133603	-0.00372905	-0.00457046	0.00724457	0.0212855	0.00103172	-0.00345493	-0.00407792	-0.0130294	0.00183435	-0.00698742
TCGA-FS-A1ZJ-06A-12R-A18S-07	-0.00165029	0.00561602	-0.00758184	0.00830221	-0.00739995	0.00906312	0.0205151	-0.00920123	-0.00318135	0.0193799	0.00184543	0.0105535	-0.0231968	-0.0172813
TCGA-FS-A1ZK-06A-11R-A18T-07	-0.00353823	0.00501351	-0.0208185	0.0143338	-0.00644395	-0.00814397	0.0167117	-0.00923405	0.00544109	0.011454	0.0247656	-0.0160095	-0.0133449	0.0253776
TCGA-FS-A1ZM-06A-12R-A18S-07	0.0236257	0.0113227	0.0137207	0.0112437	0.00955161	-0.0052592	-0.0019748	-0.00327467	0.00318292	-0.0116776	-0.00476849	-0.0217575	0.00468624	-0.00675521
TCGA-FS-A1ZN-01A-11R-A18T-07	-0.00348678	0.00991878	-0.0165328	0.00945728	0.0441796	-0.00640752	-0.00283711	-0.0138569	0.0105159	-0.0161154	0.00714386	-0.00837609	-0.00663454	-0.0134639
TCGA-FS-A1ZP-06A-11R-A18T-07	-0.00211616	0.00745904	0.00360957	0.0194962	-0.0108471	-0.0475187	-0.0114727	0.0106804	0.00701743	-0.0287004	0.0116295	-0.00300283	-0.00080169	-0.0283616
TCGA-FS-A1ZQ-06A-11R-A18U-07	0.00653547	-0.0204457	-0.00489089	0.000786025	0.00399696	0.0192745	-0.0161715	0.00567193	-0.0153464	0.00853509	0.00752941	-0.0054558	-0.00313102	0.020069
TCGA-FS-A1ZR-06A-21R-A18U-07	0.00429904	0.010696	-0.00186451	0.00972865	0.0222888	-0.00750133	0.00394545	-0.00134361	-0.00252909	-0.00580535	0.00503849	-0.0114536	0.00419194	0.0045871
TCGA-FS-A1ZS-06A-12R-A18T-07	0.0196024	0.0192021	-0.00172127	0.0247508	-0.00658208	-0.0139328	0.00807319	-0.00391825	0.013912	-0.0144451	-0.0399387	-0.0246267	0.00762	-0.0144051
TCGA-FS-A1ZT-06A-11R-A18U-07	-0.000964041	0.0143015	0.00997929	0.0242641	-0.00891045	-0.0169332	0.0122359	0.0136109	0.00945665	-0.00977232	0.0124419	0.00101323	0.00350842	-0.00950798
TCGA-FS-A1ZU-06A-12R-A18T-07	-0.0101133	0.00116743	-0.0169194	0.00272775	-0.00953535	0.0134141	0.0145573	-0.013265	-0.00837841	0.013808	0.0158288	0.0314504	-0.0286821	0.0371884
TCGA-FS-A1ZW-06A-12R-A18T-07	-0.00446551	0.0266086	0.016665	0.0219024	-0.0125122	-0.0790419	0.0251348	0.014011	0.0184168	-0.00820779	0.00187487	-0.0246978	0.0127156	-0.0565401
TCGA-FS-A1ZY-06A-11R-A18S-07	-0.00238528	-0.0109255	-0.026097	0.00848982	-0.0101347	0.0140603	-0.0140407	-0.0155224	-0.00416078	-0.00609003	0.00730167	0.0245017	-0.0238399	0.00896014
TCGA-FS-A1ZZ-06A-11R-A18S-07	-0.0143537	0.0125207	-0.0213881	0.0152222	0.00365544	-0.0129983	0.00522803	-0.0112068	-0.00822296	-0.0148607	0.00776276	-0.0128011	0.017926	-0.0184258
TCGA-FS-A4F0-06A-11R-A24X-07	-0.00636461	0.0152229	-0.0228861	0.0126548	-0.0111092	-0.00752078	0.00525735	-0.0101462	0.0213502	-0.0131235	-0.00835381	-0.0138777	0.031221	-0.0138566
TCGA-FS-A4F2-06A-11R-A24X-07	-0.00201321	0.00665913	-0.0075132	0.00324787	-0.00831164	0.00575031	0.00988115	-0.0052909	0.00210445	-0.000212495	0.03084	0.00640748	-0.0133372	0.00487726
TCGA-FS-A4F4-06A-12R-A266-07	-0.00922169	-0.0277956	-0.00140846	-0.0204794	-0.00695125	0.0277823	-0.0182193	-0.00931954	-0.0227666	0.0170877	0.0017735	0.0112069	-0.00792999	0.0303715
TCGA-FS-A4F5-06A-11R-A266-07	0.00154835	0.00460206	-0.0132557	0.000649423	-0.00719771	0.00997338	-0.00593146	-0.00832671	-0.00214386	-0.0132045	0.00266175	-0.0118798	-0.00581763	0.0145927
TCGA-FS-A4F8-06A-11R-A266-07	0.0112615	0.00858719	0.0220176	0.00645377	-0.00145301	-0.00863525	0.000537182	0.0453703	0.0121443	-0.00807573	-0.00842286	0.00281768	0.0073477	0.000452894
TCGA-FS-A4F9-06A-11R-A24X-07	-0.0103961	0.00631832	-0.0162724	0.00393493	-0.0115714	-0.000299253	0.0123694	-0.0106278	0.0130832	0.00321903	0.000402868	0.0181097	-0.0200562	-0.00753001
TCGA-FS-A4FB-06A-11R-A266-07	0.00103985	0.00390208	-0.019084	-0.00473796	-0.00603282	0.000807609	0.00337192	-0.0131453	-0.00738823	0.0060321	-0.00865541	-0.0132992	-0.0132371	0.0245471
TCGA-FS-A4FC-06A-11R-A24X-07	-0.000805893	0.00840856	-0.00265379	0.00720346	0.028321	-0.00609565	-0.00292728	-0.00184157	0.0180424	-0.0124672	-0.00955822	-0.0150241	0.00889214	-0.0101955
TCGA-FS-A4FD-06A-11R-A266-07	0.00268958	0.00829277	-0.00525603	0.0126812	-0.0068729	-0.00608408	0.0136601	-0.00707783	0.00810887	0.00616503	0.00205986	0.0135103	-0.0131464	0.0162792
TCGA-FW-A3I3-06A-11R-A21D-07	0.00547331	0.00921014	-0.0114964	0.00277245	0.0322369	0.00135502	0.00929752	-0.00540223	0.00154591	0.00134888	0.0130852	0.00219772	-0.00940268	0.00574835
TCGA-FW-A3R5-06A-11R-A239-07	-0.0154921	0.00813076	-0.00213452	0.00629922	-0.0102901	-0.00311868	0.020371	0.0039484	-0.0013077	0.00971509	-0.00982971	-0.000811494	-0.0115064	-0.0148567
TCGA-FW-A3TU-06A-11R-A239-07	-0.00857312	-0.0451963	-0.00982244	-0.0382882	0.00442661	0.0339434	-0.0336622	-0.0087028	-0.0276971	0.0151796	0.0348418	0.0375571	-0.0202628	0.0316339
TCGA-FW-A3TV-06A-11R-A239-07	-0.0106591	0.00639095	0.000566865	0.0118878	-0.00860422	-0.0265779	-0.00642684	0.00864683	0.0210833	-0.021697	-0.00857165	-0.0257984	0.00615038	0.00216192
TCGA-FW-A5DX-01A-11R-A27Q-07	0.00963162	0.0159935	-0.012309	0.0185041	-0.0102054	-0.0291832	0.0277384	-0.00736619	-0.00138283	0.00481243	-0.0255569	-0.0264817	-0.0104198	-0.000808059
TCGA-FW-A5DY-06A-11R-A311-07	0.0101964	0.0101998	0.0213751	0.00634187	-0.00489889	-0.00390798	0.000114241	0.0471451	0.00470237	-0.012093	-0.0143656	-0.00096748	0.0117826	-0.00949393
TCGA-GF-A2C7-01A-11R-A18T-07	-0.0088181	0.00255427	-0.0188309	0.00678757	0.0373277	-0.00246523	0.00685281	-0.0116433	-0.00353363	0.00621637	0.00810521	0.00407158	-0.0266589	0.00603565
TCGA-GF-A3OT-06A-23R-A239-07	0.00206364	0.00748744	0.00353269	0.00648048	-0.00353904	-0.00740667	0.0141185	-0.0123261	0.0120858	0.0110597	-0.0109781	-0.00696866	-0.00528214	-0.0062418
TCGA-GF-A4EO-06A-12R-A24X-07	0.011193	0.0117668	0.0288211	0.00148031	-0.00924465	-0.0118321	0.00362197	0.0217082	0.00990672	-0.00915077	-0.00624892	-0.0106305	0.0155013	-0.0160346
TCGA-GF-A6C8-06A-12R-A311-07	0.00156152	0.000957199	0.00240229	-0.0103755	-0.00989504	0.0118138	0.00990012	0.0013862	0.0141574	0.0132508	0.00342114	0.000118301	0.0170759	0.00243545
TCGA-GF-A6C9-06A-11R-A311-07	0.00597156	0.000700593	0.0226628	-0.0133505	0.00309753	0.00969634	0.00412409	0.0275072	0.0119591	0.00867774	0.0097797	-0.000800506	0.0180155	-0.0089299
TCGA-GF-A769-01A-32R-A32P-07	0.00980258	0.00904832	-0.0127845	0.0070559	-0.00903882	-0.0118127	0.0153297	-0.0139848	0.00101571	0.00785066	-0.0185516	0.00221958	-0.0140195	0.00443613
TCGA-GN-A262-06A-11R-A18T-07	0.00357305	-0.00472979	-0.0306072	-0.020715	-0.00992832	0.0200435	-0.00266646	-0.0120618	0.010802	0.00496547	0.00581506	0.0263091	-0.0237954	0.0159761
TCGA-GN-A263-01A-11R-A18T-07	-0.023025	0.0133657	-0.00546848	-0.0148898	-0.00144044	-0.0695572	0.014121	-0.00843226	0.0223712	-0.00410578	-0.00920959	-0.0142422	0.0151127	-0.0584063
TCGA-GN-A264-06A-11R-A18U-07	-0.00733526	0.0077107	-0.0108768	0.0130911	-0.00806252	-0.00661692	0.00331174	-0.0105539	0.00197579	-0.00702408	0.0150445	-0.002353	-0.0201383	-0.0139389
TCGA-GN-A265-06A-21R-A18T-07	0.0100136	0.00462389	0.0232433	-0.00454107	-0.00400344	-0.000855436	0.0107991	0.00919275	0.00966873	0.00939739	-0.0157451	-0.00822671	0.0164086	-0.00799217
TCGA-GN-A266-06A-11R-A18T-07	0.00823318	0.0163324	0.0192836	0.0151118	-0.00575331	-0.0101659	0.0150207	0.00335579	0.0258645	-0.000949001	-0.00991615	-0.010582	0.012716	-0.0209818
TCGA-GN-A267-06A-21R-A18T-07	-0.00795042	-0.00216644	-0.00131088	-0.0246847	-0.0083153	0.0113023	0.00584705	-0.00655168	-0.00129795	0.00427222	0.00915608	0.0241825	0.00304369	0.0215766
TCGA-GN-A268-06A-11R-A18T-07	-0.0175871	0.0059406	-0.0192995	0.0116804	-0.013202	-0.00608307	0.0189483	-0.0124806	-0.00482708	0.013926	-0.0101341	-0.000455443	-0.00838932	-0.00572559
TCGA-GN-A26A-06A-11R-A18T-07	0.0221969	0.00984035	0.010006	0.00730532	-0.000453109	-0.0108006	0.0025686	-0.00703435	-0.00059721	-0.012904	-0.00277336	-0.0234923	0.00551432	-0.00452839
TCGA-GN-A26C-01A-11R-A18T-07	0.00739266	0.00425143	0.0207186	-0.000972633	-0.00707574	0.00377621	0.000986359	0.0129375	0.00716666	-0.00657879	-0.0140354	-0.0149485	0.0286629	-0.0182947
TCGA-GN-A26D-06A-11R-A18T-07	-0.00841377	0.00740926	-0.00973266	0.0129073	-0.0106977	-0.0141752	0.00558084	0.000670222	0.0168328	-0.000161401	-0.00319398	-0.0153372	-0.00816983	-0.00693554
TCGA-GN-A4U3-06A-11R-A32P-07	-0.00465362	0.00857881	-0.0144556	0.00238222	-0.0107267	-0.00733703	0.00992675	-0.0093432	-0.00507611	0.000141842	-0.000753297	-0.00476064	-0.00790506	0.00245286
TCGA-GN-A4U4-06A-11R-A32P-07	-0.00996373	0.00863005	-0.012969	0.00806678	-0.0113954	-0.00819033	0.00662089	0.00179427	-0.00917818	-0.00468055	-0.0346737	0.016902	-0.0119684	0.00269387
TCGA-GN-A4U5-01A-11R-A32P-07	0.00227039	-0.00312965	0.0102927	-0.00630704	0.0586416	-0.00105374	-0.0129974	-0.00450337	0.00644583	-0.00836753	-0.00482398	-0.00922621	0.0273866	-0.00629695
TCGA-GN-A4U7-06A-21R-A32P-07	-0.0158984	-0.0221198	-0.0245369	-0.0289433	-0.00337703	0.0197416	-0.00471156	-0.0107525	-0.0267344	0.0281687	0.0074846	0.0162745	-0.0223274	0.00928254
TCGA-GN-A4U8-11A-11R-A32P-07	-0.00169237	0.00634144	0.0279997	-0.0054396	-0.00642257	-0.00836995	0.00611817	0.0391965	0.00290828	0.00122856	0.00313613	0.00469025	0.0157754	0.0014497
TCGA-GN-A4U8-06A-11R-A32P-07	-0.00530245	0.00540334	0.0139114	-0.0155035	-0.00927059	-0.00312671	0.0104641	0.0177075	-0.00590795	0.00958219	-0.0052192	0.0127748	0.0101286	0.0117639
TCGA-GN-A4U9-06A-11R-A32P-07	0.0282357	0.0150679	-0.00240876	-0.00138669	-0.0019056	0.0044775	0.0275173	0.00300906	-0.011031	0.0231677	0.0330375	0.0191309	-0.0177362	-0.0105395
TCGA-GN-A8LK-06A-11R-A37K-07	-0.0181335	-0.0270797	-0.0308689	-0.0300132	-0.00894205	0.0326017	-0.00804782	-0.0140419	-0.00814545	0.022007	0.0291894	0.0154675	-0.0279187	0.0124692
TCGA-GN-A8LL-06A-21R-A37K-07	-0.0112786	-0.0388114	-0.0209057	-0.0284265	-0.0024633	0.0249126	-0.0360988	-0.0130438	-0.0361373	0.00223001	0.0303918	0.0112158	-0.0238714	0.0342733
TCGA-GN-A8LN-01A-11R-A37K-07	0.0107672	0.00858926	-0.0046913	-0.000189284	-0.00797538	0.00639503	-0.00159574	-0.00771498	0.00821793	-0.00957251	0.0023633	-0.00213852	-0.00701466	0.00521597
TCGA-GN-A9SD-06A-11R-A40A-07	0.0110187	0.00294795	0.0172564	-0.0094461	-0.00494593	-0.00600818	-0.00690365	0.0326183	0.0110797	-0.0107704	-0.00106369	0.00247956	0.000914438	-0.00560877
TCGA-HR-A2OG-06A-21R-A18U-07	0.023076	0.0136813	0.0135283	0.010886	-0.00260368	0.000630998	-0.000448175	0.00352941	0.00457756	-0.0141397	-0.0234384	-0.0156576	0.00167884	-0.0116679
TCGA-HR-A2OH-06A-11R-A18U-07	-0.00580859	0.00394497	0.0277086	0.00501071	-0.0104433	-0.00619596	0.0054272	0.00537731	0.00580662	0.00189888	-0.0135095	-0.0191384	0.0220704	-0.00457209
TCGA-HR-A5NC-01A-11R-A27Q-07	0.00107027	0.000985199	-0.0101703	0.0024751	0.0473447	-0.00238097	-0.0142647	-0.00995769	0.0159108	-0.0170241	0.0159313	-0.0153879	-0.0147648	0.00964827
TCGA-IH-A3EA-01A-11R-A20F-07	-0.0247607	-0.0317728	-0.017889	-0.0330909	-0.00764614	0.0224509	-0.016704	-0.0185214	-0.040291	0.0255016	0.0403668	0.0266492	-0.0210598	0.0231458
TCGA-LH-A9QB-06A-11R-A38C-07	0.0271916	0.0149389	-0.0106018	0.00669629	-0.00977744	-0.00785175	-0.00256901	-0.0077899	-0.00510196	-0.0281652	0.00540891	0.00441194	-0.00360171	-0.0116464
TCGA-OD-A75X-06A-12R-A32P-07	-0.00427814	0.0131494	-0.00652181	0.0135445	0.00396449	-0.00638075	0.0216296	-0.00878374	0.0149496	0.00983291	-0.00773121	-0.00824888	0.0109833	0.00466881
TCGA-QB-A6FS-06A-11R-A311-07	-0.0165303	-0.0522117	0.0048642	-0.0326011	-0.00649077	0.0374541	-0.0320364	0.00816237	-0.0561582	0.0284809	0.0197307	0.0272064	-0.00543342	0.0240328
TCGA-QB-AA9O-06A-11R-A39D-07	-0.00771724	-0.0111282	0.00208055	-0.0344055	-0.0063606	0.0200785	-0.000952146	-0.00626674	-0.00999351	0.0158698	0.0190035	0.0153242	-0.00874961	0.0219925
TCGA-RP-A690-06A-11R-A311-07	-0.0110736	0.00322435	-0.0130502	0.00485982	-0.00543574	-0.00303787	-0.0254188	-0.00952232	0.00940521	-0.0380433	0.00670293	0.0213286	-0.016119	-0.00509896
TCGA-RP-A693-06A-13R-A311-07	-0.00585636	0.0044444	0.00958503	0.00308251	-0.00933907	-3.72378e-05	0.000500076	-0.000254623	-0.0080174	-0.00259357	-0.00780277	-0.00960841	0.0127179	0.00760908
TCGA-RP-A694-06A-11R-A311-07	-0.014444	0.000913272	-0.000855343	0.000477113	-0.010332	-0.00316961	0.00148502	-0.0042653	0.0119882	0.00473695	0.013077	0.00176652	-0.00694418	0.00265569
TCGA-RP-A695-06A-11R-A311-07	-0.00885676	-0.00685154	-0.00669563	-0.000868484	-0.00957548	0.00413593	-0.00385881	-0.00734041	0.0100275	0.00456403	0.00152936	-0.00306903	-0.0143402	0.00358253
TCGA-RP-A6K9-06A-41R-A352-07	-0.00757456	-0.00178182	0.00476907	-0.00112955	-0.0060359	0.00311284	-0.0246635	-0.00663833	-0.00830574	-0.0344873	0.0139102	-0.00699029	-0.00463733	0.0356698
TCGA-W3-A824-06A-21R-A352-07	-0.0176531	-0.00544799	0.00356213	-0.0161509	-0.0113623	0.0152012	-0.00484973	-0.00733233	0.00470379	0.00633763	-0.00238618	0.0154648	0.0227057	0.0136339
TCGA-W3-A825-06A-11R-A352-07	0.0314819	0.00725336	0.0130715	0.000713826	0.00870347	0.0104223	0.00725437	0.00933123	0.0124016	0.00616288	-0.00202033	0.00717536	-0.0116653	0.015285
TCGA-W3-A828-06A-11R-A352-07	0.0296249	0.0100351	0.00722677	0.00670872	0.0155805	-0.004188	-0.000367528	0.0112564	0.0170188	-0.0103975	-0.0134697	-0.0186969	-0.00690618	-0.00246361
TCGA-W3-AA1O-06A-11R-A38C-07	-0.0113188	0.00651927	-0.0132658	0.00318142	-0.0104151	-0.00906598	0.0236739	-0.00885484	-0.00280935	0.015286	-0.0166337	-0.00947966	-0.00518863	-0.0160042
TCGA-W3-AA1Q-06A-11R-A38C-07	-0.0102181	0.00737088	0.00122239	0.00457477	-0.0135157	-0.00356477	-0.00704318	0.00113274	0.0251046	-0.0236802	0.0075761	0.0188767	-0.00240358	-0.00998228
TCGA-W3-AA1R-06A-11R-A39D-07	-0.0111412	0.00417779	-0.00743645	-0.00427197	-0.0106897	0.00204009	0.0211392	-0.00823269	-0.00568705	0.0188763	0.016917	0.00255655	-0.000223919	-0.00281876
TCGA-W3-AA1V-06B-11R-A40A-07	0.00841611	0.0113814	0.00631193	0.00792407	-0.0057483	-0.0115359	0.0238597	-0.00621467	0.0321048	0.0196014	-0.0159723	-0.00856402	0.00803207	-0.00924666
TCGA-W3-AA1W-06A-11R-A38C-07	-0.0118842	0.0042167	0.0262246	-0.00067291	-0.00961791	-0.00226659	-0.000947077	0.0120786	0.00737502	-0.00812429	-0.0135124	-0.00074448	0.0282715	-0.0105251
TCGA-W3-AA21-06A-11R-A38C-07	-0.0115508	-0.0139212	-0.0174284	-0.0288253	-0.0127249	0.0244195	-0.0100069	-0.00699111	-0.0292514	0.0044911	0.0221462	0.0321927	-0.00213768	0.0241767
TCGA-WE-A8JZ-06A-11R-A37K-07	0.00872436	0.0115304	-0.00919208	0.00940152	-0.00894347	0.00122777	-0.000808161	-0.00351598	0.00333271	-0.0148919	0.00178331	-0.00330505	-0.00806334	-0.00959401
TCGA-WE-A8K1-06A-21R-A37K-07	-0.00910498	0.0029369	0.0101267	-1.24116e-05	-0.00990922	-0.00409244	0.0146077	0.00287609	0.00571385	0.0158962	-0.00674515	0.00420738	0.0146901	-0.0104758
TCGA-WE-A8K4-01A-12R-A37K-07	-0.00840411	-0.00154705	0.00696275	-0.00632787	-0.00771729	0.00146445	-0.000587481	-0.00439539	-0.0106476	0.0020933	-0.00128703	-0.0199891	0.0281298	-0.00390242
TCGA-WE-A8K5-06A-11R-A37K-07	-0.00643736	-0.0030082	-0.00124427	-0.0148176	-0.00889452	0.00524495	0.00678042	-0.0107746	0.00547774	0.0164554	0.00489045	0.0142555	-0.00459729	0.0169411
TCGA-WE-A8K6-06A-11R-A37K-07	0.0203569	0.000494508	-0.00962302	-0.0113211	-0.00792086	0.00592982	-0.0210073	-0.0102419	-0.00793667	-0.0250934	0.00637766	0.0040601	-0.00312277	0.0214502
TCGA-WE-A8ZM-06A-11R-A37K-07	0.0371543	0.0122566	-0.0112561	0.0131585	-0.000938433	-0.00532327	-0.00974396	0.00115457	-0.000662938	-0.0309676	0.00841814	0.000926913	-0.0155453	0.0244879
TCGA-WE-A8ZN-06A-11R-A37K-07	-0.00642864	-0.0325212	0.00646487	-0.0471849	-0.00356294	0.0356081	-0.0183841	-0.00376313	-0.018742	0.028487	0.0121477	0.0362753	-0.00505907	0.030475
TCGA-WE-A8ZO-06A-11R-A37K-07	-0.00443152	0.013711	0.00701784	0.0181758	-0.010161	-0.0158786	0.00399529	-0.00755863	0.0177986	-0.0163976	0.0148374	-0.017024	0.0120553	0.00180912
TCGA-WE-A8ZQ-06A-41R-A37K-07	0.0342911	0.0105496	-0.0135672	-0.000441488	-0.0072466	0.002015	0.00329774	-0.00345575	0.00118475	-0.00816644	0.012809	-0.00129397	-0.0112594	0.00555185
TCGA-WE-A8ZR-06A-11R-A37K-07	-0.00845335	0.00824473	-0.0048996	0.0161314	-0.0082566	-0.00670547	0.0140833	0.00867792	-0.00132113	0.00898521	-0.00932693	-0.00140058	-0.00393185	-0.0113496
TCGA-WE-A8ZT-06A-11R-A37K-07	-0.00328325	0.012309	-0.012274	0.00447291	-0.0120085	-0.0106092	-0.00476347	0.000786718	0.018561	-0.0193251	-0.0156093	-0.0147758	-0.00777654	-0.00755935
TCGA-WE-A8ZX-06A-11R-A37K-07	-0.00183546	0.00010262	0.00780272	-0.0102414	-0.00625959	0.0183415	0.0182662	-0.000512784	0.0128825	0.0222466	0.00312002	0.0198577	-0.00496659	0.0156176
TCGA-WE-A8ZY-06A-11R-A37K-07	-0.00239784	0.00556303	-0.009176	0.0122042	-0.00899384	0.00396467	0.0122037	-0.00521708	0.0151174	0.00877344	-0.00525851	-0.0101938	0.0123869	-0.0211495
TCGA-WE-AA9Y-06A-12R-A38C-07	0.00960071	-0.00722674	0.0056132	-0.00788706	-0.00255844	0.0113039	-0.01392	0.0202888	0.00665927	-0.00246323	-0.00352802	0.0153471	-0.0134873	0.0103426
TCGA-WE-AAA0-06A-11R-A38C-07	-0.0132627	0.00188137	-0.000733495	-0.00129088	-0.0102283	0.00646299	0.00236475	0.0150763	0.0124668	0.00518014	-0.000284751	0.00351539	0.0142491	0.00763414
TCGA-WE-AAA3-06A-11R-A38C-07	-0.00539266	-0.0088468	0.00556909	-0.000623506	-0.00831442	0.00919713	-0.011084	-0.00566584	-0.0118923	-0.00151292	0.0173867	0.00473807	-0.00431441	0.0159014
TCGA-WE-AAA4-06A-12R-A38C-07	-0.011119	-0.0423752	0.0167936	-0.0254122	-0.00682898	0.0257271	-0.0384879	-0.00555676	-0.0327228	0.0141317	0.0177658	-0.00357662	0.00750624	0.00704625
TCGA-XV-A9VZ-01A-11R-A38C-07	0.019365	0.00525972	-0.0109771	-0.0032903	0.0439506	0.00911762	-0.00489348	0.00382343	0.0108023	-0.00747852	-0.00541297	0.0241647	-0.0140597	-0.0035899
TCGA-XV-A9W2-01A-11R-A39D-07	-0.0111772	-0.00818286	-0.0125644	-0.0224892	0.0682745	0.00990471	0.00663372	-0.00847403	0.00220407	0.0206528	0.0113094	0.0121106	0.00236206	0.022676
TCGA-XV-A9W5-01A-11R-A38C-07	0.0147395	-0.000968075	-0.00508211	-0.0120821	0.0274027	0.00254683	-0.000630576	-0.0103986	-0.0115527	0.00497397	-0.00694129	0.000220436	0.00238585	-0.000704506
TCGA-XV-AAZV-01A-11R-A40A-07	0.00752657	-0.00573775	0.00923997	-0.0214367	0.0494874	0.0108862	-0.0151015	-0.00778789	-0.00780131	-0.00651626	0.00705062	0.00432791	0.0091425	0.010106
TCGA-XV-AAZW-01A-12R-A40A-07	0.00290771	-0.00471242	-0.0167234	-0.0250762	0.0597249	0.0177361	-0.00227053	-0.0143613	-0.0137442	0.012088	0.00303168	0.0127131	-0.0131304	0.00659972
TCGA-XV-AAZY-01A-12R-A40A-07	-0.0179645	-0.0497984	-0.00512226	-0.0442738	-0.000177126	0.0429956	-0.035196	-0.00218269	-0.0319704	0.0248036	0.0198277	0.0266537	-0.00592571	0.028413
TCGA-XV-AB01-06A-12R-A40A-07	-0.00908738	-0.0423761	-0.00685977	-0.0259476	-0.0110216	0.0363791	-0.0479751	-0.000356714	-0.0296824	-0.015266	0.0285728	0.0328852	-0.036102	0.0269846
TCGA-YD-A89C-06A-11R-A37K-07	0.00294811	0.00127716	-0.0208031	-0.00749481	-0.0100849	0.00776425	0.00891425	-0.0129238	0.00105407	0.0165377	0.00166285	0.0315378	-0.0477293	-0.00776372
TCGA-YD-A9TA-06A-11R-A39D-07	0.0240075	0.0140283	0.0118461	0.00718463	0.00739396	0.00333752	0.024274	0.0139878	0.0162194	0.0159627	0.00424561	0.000953779	-0.0100167	0.00961011
TCGA-YD-A9TB-06A-12R-A40A-07	0.00638325	0.0105987	0.00290615	0.00426522	-0.00828461	-0.0128079	-0.000381025	-0.00257643	0.00768774	-0.0135915	0.00976745	-0.00837859	-0.00129363	-0.0153105
TCGA-YG-AA3N-01A-11R-A38C-07	-0.0132972	-0.0251193	0.00564537	-0.00678507	0.0466726	0.0160538	-0.0270067	-0.00816513	-0.0114393	-0.000196336	0.0140702	-0.00204616	-0.00100034	0.00599276
TCGA-YG-AA3O-06A-11R-A38C-07	-0.0120938	0.00485552	-0.00488959	0.00952372	-0.00968712	-0.00061207	0.00677203	-0.00524414	0.00664825	0.00257893	0.00774491	0.000539368	-0.0167513	-0.00558574
TCGA-YG-AA3P-06A-11R-A38C-07	-0.012894	0.00556704	-0.0191817	-0.000547455	-0.0119602	-0.0107501	0.00444673	-0.011611	-0.00892563	-0.00503543	0.010173	0.0341942	-0.0236014	0.0337694
TCGA-Z2-A8RT-06A-11R-A37K-07	0.00544278	0.00511422	0.00868159	0.00270264	-0.00611462	-0.00360114	0.00527343	0.00790361	0.0167995	0.00100762	-0.0046129	0.00788703	0.0148028	-0.0279802
TCGA-Z2-AA3S-06A-11R-A39D-07	-0.00895563	0.00997961	-0.00606626	0.00578657	-0.0129009	0.00606363	0.00988215	-0.00521004	0.015758	-0.00233333	-0.00147804	0.00762032	-0.00655221	0.0182949
TCGA-Z2-AA3V-06A-11R-A39D-07	-0.0105538	-0.063688	0.00815056	-0.0380774	-0.00225948	0.0423027	-0.0501598	0.00360547	-0.0553126	0.0155401	0.0108253	0.0201608	-0.0179595	0.0411862

## Sheet: LEEDS
	ME0	ME1	ME2	ME3	ME4	ME5	ME6	ME7	ME8	ME9	ME10	ME11	ME12	ME13
LMCJN0001001	0.00990703	-0.0569445	-0.000304207	-0.0263409	-0.016034	0.0453732	-0.036902	0.00927666	-0.0479655	-0.00510126	0.00547729	0.0277226	-0.00384621	0.0508421
LMCJN0002025	-0.016496	0.0069231	-0.0189731	0.0241083	0.00862572	0.0186516	0.0372755	-0.0131825	-0.00633873	0.040966	-0.0154386	0.00207793	-0.0133286	-0.0332311
LMCJN0001103	-0.00492419	-0.0157908	-0.0204392	-0.00827329	0.0251896	0.0190892	0.00804538	-0.0038852	-0.00263127	0.0195679	-0.0153081	0.0157374	-0.0235842	-0.00381783
LMCJN0002056	-0.00931033	0.0194287	-0.0229473	0.0155936	-0.0307245	0.0158539	0.00275497	-0.0181511	-0.0253525	-0.000454264	0.0197446	-0.0068038	0.00308096	0.0338421
LMCJN0002093	-0.00389127	-0.00202508	-0.0024564	0.0108261	0.013885	0.0125907	-0.010489	-0.0153836	0.00405865	-0.0109091	0.0219827	-0.00348282	0.0163298	7.54808e-05
LMCJN0001110	0.0112015	-0.0760115	-0.00516437	-0.0569542	0.0735216	0.0540142	-0.0312029	-0.00126272	-0.044027	-0.00765411	-0.00458494	0.0402536	0.0056936	0.0136525
LMCJN0002118	-0.00696041	0.0162415	0.0236065	0.017602	0.0153147	-0.0151798	-0.0135989	0.00181306	0.0116051	-0.0212791	-0.0384034	0.00458786	0.0182714	-0.0163715
LMCJN0002130	-0.00908607	-0.0126808	0.00837231	0.00236423	-0.0246888	0.0376534	0.0103719	-0.0155511	-0.0241811	0.0188844	0.0270882	-0.00859946	0.016552	0.00904206
LMCJN0002131	0.0205388	0.0398658	0.0125738	0.0445485	-0.0245108	-0.00770954	-0.0142181	-0.00244706	0.040649	-0.0270713	-0.0174386	-0.0263237	-0.00224304	-0.0274605
LMCJN0002152	-0.00180241	0.00691389	-0.0348407	0.00423431	-0.0318294	0.0171362	0.0107605	-0.0283973	-0.0174375	0.0161227	0.0198083	-0.00878773	-0.0274876	0.0365599
LMCJN0001117	0.00278462	0.00947985	0.00365578	0.00861681	-0.0310367	0.0129786	0.00875131	-0.0118945	-0.00210342	-0.000734069	-0.00838277	-0.0107126	-0.000167297	0.0174619
LMCJN0002178	-0.0156821	0.0252834	0.0256793	0.0170823	-0.0337684	-0.0159285	0.00350028	-0.00384017	-0.0144759	0.00128863	0.00476578	-0.0307295	0.0597481	-0.0167016
LMCJN0002190	-0.00654854	-0.0200456	0.0652989	-0.0264468	-0.0308524	0.0287472	0.0129608	0.0358857	-0.0229367	0.020539	0.0231664	0.0255017	0.0306183	0.00310992
LMCJN0001120	0.0758411	-0.044246	-0.0247649	-0.0418877	0.0271404	0.0552084	-0.012244	-0.0108236	-0.0430934	-0.00414139	-0.0167594	0.0486263	-0.0223853	0.0429685
LMCJN0002251	0.0311007	-0.0437447	-0.0117273	-0.0129343	-0.015563	0.051811	-0.0407498	0.00429058	-0.00598485	-0.0309081	0.0205061	0.0479027	-0.0343592	0.0224003
LMCJN0002267	-0.00247736	0.00748539	0.0389809	0.0214954	0.0331618	-0.0158289	-0.0197197	0.0312416	-0.0118194	-0.0270835	-0.01642	-0.00994971	0.0180648	-0.0272448
LMCJN0001128	0.0155361	-0.00146865	0.0416361	0.00756869	-0.0250387	-0.0119105	-0.0163836	0.0130926	-0.00341113	-0.0155839	-0.021606	-0.00958506	0.0419397	-0.0250511
LMCJN0002323	0.00952114	0.0167669	0.0256325	-0.000372785	0.00409588	-0.0241708	0.0148332	-0.00242845	0.0228137	0.00670811	-0.025994	-0.0276431	0.0067825	-0.03424
LMCJN0002341	0.00681585	-0.0226017	0.00334241	-0.0165751	-0.00770328	0.015255	-0.0118786	0.0391651	-0.0297701	0.0017548	0.0139757	0.0319348	-0.00270346	0.0129575
LMCJN0002439	-0.0174046	-0.00126919	-0.02484	0.0249448	-0.00330686	0.0341207	-0.0309941	0.0116074	-0.0182471	-0.0361939	-0.017108	0.0400138	-0.0484596	0.00393998
LMCJN0002440	-0.00658301	0.00441702	-0.0155698	-0.000227362	0.0112794	-0.00890398	0.0164049	-0.0207032	-0.0166032	0.0163846	-0.0164713	-0.014584	0.00829413	0.0304791
LMCJN0002446	-0.0138358	-0.00578732	0.0180249	0.0068025	0.046888	-0.021473	-0.0141629	0.00793127	-0.0100139	-0.00709851	-0.0401948	-0.0140485	0.0227174	-0.0121284
LMCJN0002449	-0.00370899	0.00962728	-0.00578389	0.0176272	0.00664433	-0.0111764	-0.0443185	0.000538549	-0.0224959	-0.0470971	-0.0230801	0.035175	-0.00484847	-0.0236263
LMCJN0002552	-0.0239635	-0.0114906	-0.014915	-0.012855	0.0312583	0.00389513	-0.00379028	-0.0151519	0.0157455	0.000332663	0.000521357	-0.00852087	-0.0059379	0.00206933
LMCJN0002554	-0.0165985	0.00662763	-0.00976835	0.0124661	-0.0281706	0.0290302	0.0424341	-0.0115358	0.0202321	0.0234655	0.0346279	0.00485515	-0.011835	-0.000517657
LMCJN0002601	-0.0177285	0.0141627	0.00625439	0.0144135	0.00455154	0.00581942	0.00837521	-0.0133483	-0.0200837	-0.00165136	-0.00263106	-0.00299093	-0.00319895	0.0114686
LMCJN0002640	0.021501	0.0335858	0.0100308	0.0300171	-0.0271349	-0.0249761	-0.038721	0.00807296	0.0420801	-0.0454927	-0.00611742	-0.0196329	-0.000531699	-0.0290297
LMCJN0002647	-0.0137597	0.0250531	0.0201944	0.0151525	-0.00554526	-0.0153447	0.00363776	0.00258518	-0.00193572	-0.00923646	-0.0266878	-0.0290093	0.0255025	-0.0231028
LMCJN0002691	-0.0013633	0.00594218	-0.0272454	0.0339227	0.0373868	-0.0272646	-0.020022	-0.0081409	-0.0140413	-0.0299632	-0.0296505	-0.00666633	0.00222152	-0.0172988
LMCJN0002693	-0.00587905	0.0113845	-0.00421488	0.00210403	-0.0165252	0.0141505	0.00631794	-0.0133139	0.0312813	0.00821074	-0.0130649	-0.0370128	-0.015571	-0.00165848
LMCJN0002710	0.0180736	0.0165219	0.00919358	-0.0040055	0.00240072	-0.0202833	0.00926929	0.0061865	0.0163381	-0.0171937	-0.0221536	-0.0122756	0.029605	-0.0282381
LMCJN0002715	0.00856192	-0.00891411	-0.0100057	0.0011796	-0.0101043	0.0109301	-0.0288482	-0.00475488	-0.0126072	-0.0210023	0.00732048	0.0210357	-0.0152926	0.00959398
LMCJN0002725	0.000266083	-0.027153	0.0132838	-0.0359213	0.0359746	-0.0133672	-0.00609709	0.0017792	-0.0113511	0.00239408	-0.0209657	-0.00257371	0.0198756	-0.01595
LMCJN0002728	-0.0253145	0.016224	-0.0292205	0.011171	-0.0265606	-0.0051722	0.024371	-0.018254	0.0449137	0.0107879	-0.0201662	0.0104982	-0.0321539	-0.0194279
LMCJN0002736	-0.0206146	0.0122766	0.0399507	0.0246591	-0.030286	-0.0152989	0.00353982	0.0566518	0.022621	-0.00889359	-0.00456245	-0.0165845	0.031315	-0.0339972
LMCJN0002744	0.0268455	0.0317758	0.052241	0.0332651	-0.0323633	-0.0427262	-0.0142207	0.0141393	0.0223496	-0.0359853	-0.0318571	-0.0424409	0.0412099	-0.00268147
LMCJN0002772	-0.00374488	-0.0240729	-0.0215274	-0.0245182	0.00185279	0.0141436	-0.0147493	-0.00377483	-0.0345515	0.00647718	0.0315105	0.0197179	-0.0220741	0.00189323
LMCJN0002782	0.0527378	-0.0928385	0.00900047	-0.102842	0.00651473	0.0252913	0.00216733	0.0781684	-0.0563581	0.0452011	0.0211937	-0.0588181	-0.019285	-0.000310207
LMCJN0002783	-0.0277536	0.0188883	-0.0349184	0.00986093	-0.0295151	0.0175212	0.0293571	-0.0224452	0.0155108	0.0178264	0.0607859	0.013643	-0.00559987	0.00193647
LMCJN0002785	0.0168689	0.0312125	0.00190181	0.0360976	-0.0267911	-0.016112	0.041998	-0.0110584	0.0190238	0.0212417	-0.0122829	-0.00902292	0.0393678	0.00259905
LMCJN0002791	2.24535e-05	-0.0466143	0.00243012	-0.0431289	0.00238442	0.0608176	-0.0169158	-0.00628649	-0.0226907	0.00491426	0.0214833	0.0463876	-0.0159633	0.0201041
LMCJN0002833	-0.000188603	-0.0356429	-0.0224267	-0.0324532	0.0617518	0.00205226	-0.00553196	-0.00671382	-0.0139466	0.0124272	-0.00952261	-0.0132586	-0.00503441	-0.0240567
LMCJN0002839	-0.0227561	0.0326458	0.0298731	0.0198939	-0.0320077	-0.0322061	-0.00245255	0.0051551	0.0343561	-0.0252373	0.0290487	-0.0131292	0.0535629	-0.0388326
LMCJN0002877	-0.0186677	-0.0109422	-0.0136092	-0.0145833	0.015137	0.01913	0.0140725	-0.0175684	-0.0330133	0.0125452	0.0167254	0.026531	-0.0101783	0.0204915
LMCJN0002909	-0.00158638	0.014545	-0.0062454	0.0152803	-0.013814	-0.00558117	0.0103	-0.0123439	0.0305659	0.0125269	-0.0162329	-0.0369451	0.0244207	-0.0175028
LMCJN0001191	0.0239379	0.0231196	0.0328288	0.00111655	-0.0196888	-0.0275034	-0.0037676	0.012861	-0.00297022	-0.0197131	-0.0272003	-0.00470489	0.00754111	-0.0435737
LMCJN0002910	-0.00646555	0.00427208	0.0427067	-0.0126269	0.0250242	-0.0253702	-0.014158	0.0133056	0.0111019	-0.0184422	-0.0141335	-0.0342348	0.0325595	-0.0227297
LMCJN0002912	-0.00886873	0.0148989	-0.020261	0.0134028	0.0181579	0.00590702	0.011737	-0.0203072	-0.0268991	0.0190736	0.0187291	-0.0142111	0.0144152	0.0203646
LMCJN0002915	-0.00811192	0.00761771	0.0419256	0.00483257	-0.0182328	-0.0198573	-0.00028795	0.0247285	0.00101272	-0.000710104	-0.0132273	-0.00687521	0.0305751	-0.0144336
LMCJN0002918	-0.0166966	-0.000792173	-0.0193948	0.0100477	0.0100158	0.0107803	0.00925589	-0.0215421	-0.00460849	0.000293851	0.0178403	0.0151478	-0.0164811	0.0509881
LMCJN0002958	0.00612932	0.0188727	0.040239	0.0242828	0.0216536	-0.0420856	-0.0181306	0.0192094	0.0136999	-0.0324134	-0.0318632	-0.0560384	0.0551213	-0.0359191
LMCJN0003000	-0.0270571	0.0340167	-0.0268654	0.0503945	-0.0287149	-0.00492996	0.035922	-0.016541	0.061245	0.0167074	0.0145755	0.00390971	-0.0122102	0.0311564
LMCJN0003009	0.02047	0.0149814	-0.0292565	-0.0326714	-0.00670539	-0.0743175	0.0631434	0.0326017	0.0143286	0.0429891	0.00775152	0.0185377	-0.0278583	-0.0147267
LMCJN0003038	0.00146634	-0.00161006	0.0152637	0.00162001	0.0538625	-0.0225017	-0.0184817	-0.00548103	0.00510546	-0.0208159	-0.0315503	-0.00446594	0.0112386	-0.0153526
LMCJN0003042	0.00188393	0.018768	0.0270546	0.014906	0.0282729	-0.0474367	-0.0156229	0.00405879	0.0186784	-0.0232296	-0.0230782	-0.0613024	0.0493889	-0.0416816
LMCJN0003056	-0.0235178	-0.00921192	-0.0269459	-0.0273479	-0.0141059	0.0253849	-0.000441385	-0.0212974	-0.0177239	0.0241503	0.00912605	0.00710079	-0.00852757	0.000133669
LMCJN0003057	0.00662681	0.0183795	0.0341263	0.010257	-0.0215778	-0.0260927	0.00917596	-0.000419217	0.014442	-0.00291095	-0.0198616	-0.0198693	0.00522194	-0.0261645
LMCJN0003062	-0.0134875	0.0213043	0.0170874	0.00435018	-0.0331078	-0.0121845	0.0140108	-0.0145539	0.0137628	0.00606854	0.00488283	0.00804516	0.0394503	-0.00785025
LMCJN0003063	0.00304452	0.0376723	-0.0113109	0.0293333	-0.01923	-0.0158398	0.00556997	-0.0197798	0.0382155	-0.0233349	0.00919051	-0.0217698	-0.0105909	-0.0246145
LMCJN0003117	0.00813557	0.0236023	-0.0132688	0.0259581	-0.0257832	-0.0106458	-0.0177227	-0.0175894	-0.0222932	-0.0400792	-0.00230889	0.0192336	-0.0201217	-0.0178838
LMCJN0003159	-0.0124077	-0.0558148	0.026716	-0.0425226	0.0259772	0.0346828	-0.0300298	0.020456	-0.0406314	-0.0100097	0.0174193	0.0234587	-0.00801402	0.0441865
LMCJN0003178	-0.0197769	0.00387725	-0.0220181	0.0079856	-0.0265017	0.0133177	-0.0200321	-0.0159058	0.00722213	-0.0207257	0.0531772	0.0446924	-0.0368911	0.0499456
LMCJN0003190	-0.0017375	-0.0317815	-0.0281466	-0.0367095	-0.0149805	0.0133065	0.0213075	0.0176192	-0.0449742	0.0299816	0.0280392	-0.00986873	-0.0436973	0.0241177
LMCJN0001220	-0.0099751	0.0246764	-0.0065944	0.0326905	-0.00607208	-0.0250103	-0.0117618	-0.0137203	0.0158817	-0.0260055	-0.0189481	-0.0150607	0.000306673	0.0175622
LMCJN0003201	-0.0119162	0.0231443	-0.0266969	0.0227456	-0.017736	-0.0106658	0.0197635	-0.0147481	0.0131896	0.00886475	0.00902506	0.00940584	-0.0361809	-0.0122177
LMCJN0003211	0.00401855	-1.01411e-05	0.0432056	0.00190506	0.0290574	-0.0125119	-0.0170608	-0.00187674	0.00163609	-0.0170967	-0.0231153	-0.0286775	0.0430385	-0.0164444
LMCJN0003279	0.046115	0.00292688	0.0189256	0.0227725	-0.0266488	-0.00209591	-0.0415715	0.0063532	0.0164488	-0.0465988	-0.011122	-0.0252009	-0.0144326	-0.0115056
LMCJN0003289	0.000672104	0.0240493	-0.00889768	0.0127201	-0.027234	0.00912179	0.0474834	-0.00644948	0.00295553	0.0289038	-0.0229934	0.00257224	-0.0277149	-0.0106171
LMCJN0001231	0.0272241	-0.0424672	-0.00307789	-0.0320989	0.0431587	0.00343513	-0.0279255	0.0161497	-0.0615636	-0.00340752	-0.00459264	-5.5807e-05	-0.0190309	0.0158296
LMCJN0003326	0.00839215	-0.0155892	-0.0219298	-0.00378795	-0.0269855	0.0317128	-0.0117117	-0.0196314	0.0213883	-0.00051901	0.0158148	0.0190468	-0.0350141	-0.0167576
LMCJN0003339	-0.0181177	0.000253665	-0.000679475	-0.00118677	0.0277707	0.00177235	-0.0015251	-0.0129306	-0.0153324	0.00114148	0.0161209	-0.0179867	0.0122235	0.0155629
LMCJN0001237	-0.0268732	0.00194899	0.026675	0.00519142	-0.0285439	0.00648842	-0.0288093	0.0279503	0.0343468	-0.0329413	-0.0114066	0.00760723	0.0141477	-0.00169767
LMCJN0003378	-0.00602844	0.0159512	0.00721854	0.0221813	-0.0236541	-0.00293767	0.018846	-0.00197136	0.0053886	0.00639809	-0.00597644	0.0030521	0.000888695	0.0203352
LMCJN0003390	-0.0114134	-0.0144502	-0.00877647	-0.00405181	0.0316364	0.00836915	-0.0093976	-0.0127832	-0.00691974	-0.0061482	0.00531927	-0.00348415	0.0214245	-0.0136135
LMCJN0001024	-0.00901965	0.0234728	0.0296557	0.0123641	-0.0115371	-0.011473	0.0162327	0.0177172	-0.00823299	-0.0066317	-0.00902063	-0.0180378	0.0341179	-0.04188
LMCJN0001240	0.00107307	-0.0292017	-0.0183801	-0.0207396	0.0213272	0.035639	-0.00176303	-0.0200259	-0.0153542	0.014174	-0.0213065	-0.00220949	0.00754356	0.0574427
LMCJN0003409	-0.0090969	-0.00254258	-0.00177864	0.000183261	0.00446647	0.00139969	0.0196943	-0.00220734	0.00898578	0.0175998	-0.000743284	-0.0107241	-0.0137962	0.0311967
LMCJN0003464	-0.0191083	-0.0197126	0.00584545	-0.0127003	-0.029415	0.0271278	-0.0176598	-0.0130705	0.016148	-0.00921415	-0.00166083	0.00904546	0.0159782	0.0105438
LMCJN0003569	0.0257517	0.0179042	0.00236037	0.0256583	0.000905589	-0.0406273	0.000995061	-0.0188592	0.0108729	-0.00911993	-0.0277346	-0.0138516	-0.00391327	-0.0183194
LMCJN0003580	-0.0275428	-0.00840265	-0.0147304	-0.00890267	-0.0229651	0.0287608	0.0248425	-0.0189482	0.0372114	0.0281214	0.00428136	-0.00222309	-0.0219727	0.0160975
LMCJN0003582	-0.0189103	-0.0106149	-0.0244494	0.00681962	0.0346756	-0.000676628	-0.0119962	-0.0218286	0.0280552	-0.00695377	0.0118982	0.0162237	-0.00758272	-0.0109833
LMCJN0003586	-0.0163855	-0.0148155	-0.0239436	-0.012066	0.0535084	0.0236697	-0.012801	-0.0207785	0.0235913	-0.00364659	-0.00182589	0.00916491	0.00054923	-0.000853854
LMCJN0003589	-0.0212131	-0.000348976	-0.027614	-0.00929836	-0.0326628	0.0195981	0.0221554	-0.0191885	-0.0341649	0.0398294	0.0468037	-0.0132817	-0.0369387	0.0766825
LMCJN0001026	0.00868691	-0.00739933	0.00218019	-0.00143254	0.00243934	0.0135029	-0.0243063	-0.014752	0.00512259	-0.00818571	-0.0145608	-0.0135445	-0.00548184	-0.0115032
LMCJN0003603	-0.0214417	0.00929146	-0.0167013	0.00255032	-0.0138604	0.0106629	0.000974869	-0.0123537	0.0262499	0.000367574	0.0210761	0.00265834	-0.0293879	-0.00801263
LMCJN0003613	0.0214444	-0.0265337	0.0029548	-0.0328393	0.00811441	0.0118032	-0.00467882	0.0173822	-0.00208775	0.0126597	0.00272693	0.0152903	0.000612491	0.00887182
LMCJN0003714	-0.0191616	0.00343172	0.0137571	-0.00305827	0.00936612	-0.00267925	0.0150142	-0.00853782	-0.00699432	0.0165895	0.00943157	0.00627091	0.0131976	0.00750207
LMCJN0003718	-0.00093243	-0.00516411	0.0188547	0.0148562	0.0631114	-0.0162187	-0.0210636	0.00786691	-0.00906921	-0.0360238	-0.0288618	-0.00479796	0.0274506	-0.0229628
LMCJN0001272	0.000509353	0.0183299	-0.0286433	0.00735472	-0.0247726	0.00977859	0.00557708	-0.00889561	-0.0225727	0.00962307	0.0336162	-0.00337447	0.0147297	0.00697731
LMCJN0001273	-0.0239257	-0.0102992	-0.0118863	-0.0162472	-0.0261895	0.0117272	0.0303544	-0.0181927	0.0278036	0.0340189	0.00643435	0.010119	0.0109819	0.0144705
LMCJN0003744	0.0506651	-0.0467613	0.0135954	-0.0774343	0.00316807	0.0294929	-0.00190624	0.0616237	-0.064262	0.00446309	0.0258011	0.00332587	-0.0308252	0.0503317
LMCJN0003774	0.0255686	-0.00379485	-0.00886689	-0.00249816	0.00889153	-0.00321513	-0.0175853	-0.0219938	0.0144174	-0.00979925	-0.0145616	-0.00510456	0.0012266	-0.0191207
LMCJN0003776	0.0275236	-0.00948663	0.00840873	-0.0142034	0.000625283	-0.00560274	-0.0341441	0.0189878	-0.0177211	-0.0167366	-0.0085106	0.0198016	-0.00751642	-0.00225742
LMCJN0003819	-0.0142578	0.0172286	0.0265882	0.0134117	-0.0116353	-0.0110691	-0.00744353	0.01464	0.0193289	-0.0173318	-0.0247457	-0.0129024	0.0204175	-0.0169013
LMCJN0003821	-0.00573971	0.0108972	0.0481746	0.00834752	0.00612314	-0.0652322	-0.0372767	0.0587518	-0.00656664	-0.037518	-0.0168725	-0.0218201	0.0298692	-0.0440003
LMCJN0003871	-0.010513	0.0237385	-0.0330089	-0.0056991	-0.0329856	0.0346247	0.0329245	-0.0138398	0.0506374	0.0249809	0.0233184	0.000769546	-0.0327841	0.034674
LMCJN0003873	-0.0148071	-0.0154848	-0.0234321	-0.0237369	-0.0178186	0.00907946	-0.0144324	-0.0050926	0.0151439	-0.000698427	0.00490356	-0.0283155	-0.0348434	0.0197858
LMCJN0003902	-0.0218917	-0.0114457	0.00649662	-0.00887149	-0.0305834	0.00821993	-0.0144569	-0.0208354	0.0260041	-0.00591038	0.00773571	0.0077026	0.0539645	-0.0092587
LMCJN0001291	-0.0121811	-0.0193729	-0.0145118	-0.00379317	0.0319125	0.0195943	-0.00727225	-0.00983947	-0.0226934	-0.00289346	-0.0103465	0.0081733	-0.0176246	0.00351026
LMCJN0003937	0.0320359	0.012228	-0.0278417	0.00637962	-0.0228722	0.0253056	0.0413642	0.0034543	0.024621	0.038012	-0.00384484	0.00637242	-0.0284433	0.036622
LMCJN0003954	0.0129505	0.0404441	0.0147578	0.0462513	-0.0111824	-0.0522235	-0.0273259	0.0267017	0.0232263	-0.0431026	-0.016289	-0.0100115	-0.00449386	-0.0566385
LMCJN0003974	0.0112367	-0.0378322	0.0143266	-0.0374976	0.0414441	-0.00617762	-0.0289605	0.0132318	-0.00639071	-0.00569945	-0.019153	-0.0316814	-0.0146962	-0.0158507
LMCJN0003983	0.0110759	0.0100215	-0.0278792	-0.0134885	-0.00758917	0.00423642	0.0270687	0.00711644	-0.00434829	0.0139494	0.0175454	0.0376348	-0.0321899	0.0112613
LMCJN0004024	0.0334554	-0.00130989	0.0136772	-0.00299089	-0.0147413	-0.0019886	-0.0160193	0.00572634	-0.0177934	-0.0112598	-0.000686778	0.0101507	-0.00459087	0.00869194
LMCJN0004035	-0.00948821	0.00694462	-0.0160918	0.0126667	0.042391	-0.0201779	0.00882681	-0.0157762	0.0150302	0.00112068	-0.0314371	-0.0179829	0.00921046	-0.0229667
LMCJN0004073	-0.00200325	0.0282524	0.0158116	0.0331169	0.00567829	-0.0480543	0.0078846	-0.00547591	-0.0156672	-0.0233613	0.000743838	-0.0173081	0.00459658	-0.00402449
LMCJN0004074	0.0235351	-0.0355069	0.00369798	-0.0384237	0.0152115	0.0233474	-0.0317938	0.0133982	-0.0170414	-0.00374855	0.00877616	-0.00580782	0.00147947	-0.017236
LMCJN0004082	0.0218331	-0.0340441	-0.000344098	-0.0330136	0.0598496	-0.00560893	-0.0271538	0.0340477	-0.0246212	-0.000994282	-0.0207754	-0.0463654	0.0209774	-0.00693425
LMCJN0004083	-0.009948	-0.00515592	-0.00764254	-0.00251222	0.0649236	-0.0170698	0.00706871	-0.0192181	0.0146338	0.00727043	-0.0268538	0.00347332	-0.00763488	-0.0189806
LMCJN0004133	-0.00383201	0.0231461	0.02952	0.0185	-0.0288832	-0.0291222	0.00111685	0.00191979	0.0176768	-0.00607641	0.0090266	-0.0117603	0.0486166	0.00486068
LMCJN0004200	0.00467966	-0.00967134	0.0149283	-0.00325141	0.0496488	-0.0111159	-0.0110591	-0.0172342	0.000114516	-0.00069586	-0.0137363	-0.0177277	0.0284465	-0.0292639
LMCJN0004230	0.0206477	0.00859717	0.0181452	0.0045224	-0.0078175	0.0121615	-0.0256954	0.00719602	0.00666413	-0.0247377	-0.00573071	0.00565225	0.0106608	-0.0317073
LMCJN0004274	0.00723169	-0.0177647	0.0012846	-0.022847	-0.00867602	0.0101674	0.00289892	0.0182539	-0.0355708	0.016183	0.0249353	0.0241566	-0.0169225	0.0131943
LMCJN0004278	0.00287594	0.0255047	-0.0332281	0.0110984	-0.0317676	0.0144816	0.0170499	-0.0125808	0.0301894	0.0138217	0.0137783	0.019123	-0.0430529	0.0344371
LMCJN0004291	-0.00657316	0.00132278	-0.0161856	-0.0111154	-0.0301707	0.0106538	0.0176477	-0.0206438	-0.0256928	0.0203463	0.00572928	-0.027093	0.00248004	-0.00229481
LMCJN0004297	-0.0133697	-0.0138381	-0.015737	0.012017	-0.00658018	0.0122739	-0.0491412	7.99076e-05	-0.00442528	-0.0336495	-0.0184615	0.0453662	-0.034493	-0.0196039
LMCJN0004298	-0.000427088	0.00983923	0.00440212	0.00888735	-0.0245439	-0.0233312	-0.0249169	-0.0180923	0.0362856	-0.0195324	-0.00470936	-0.0124982	0.0539339	-0.00511819
LMCJN0001033	-0.0145963	0.000377424	-0.0199294	-0.0119979	-0.0296906	0.0128953	0.0499322	-0.0196117	0.058501	0.0417731	0.0322984	0.00708642	-0.0250738	0.00785379
LMCJN0004306	-0.0201904	-0.00475688	-0.0279669	0.00926445	-0.00161473	0.0175038	-0.0147818	-0.00714846	0.0228612	-0.0148614	0.0140868	-0.00667776	-0.0275594	0.00546064
LMCJN0004346	-0.0169165	-0.00985459	0.0102838	-0.0190239	0.015128	0.0141978	0.0129265	-0.00886847	-0.0251633	0.0161219	-0.00914711	0.0070933	0.0254632	0.0113357
LMCJN0004354	-0.0208042	0.0130689	0.0432572	0.0204676	0.0181155	-0.0476626	-0.0152073	0.0534944	0.0279851	-0.0244953	-0.0218066	-0.0172041	0.033062	-0.0350146
LMCJN0004414	0.0108023	0.0258792	-0.0294467	0.0202935	-0.0268904	-0.00380682	0.0471508	-0.00643755	0.00133853	0.0437719	-0.013225	0.0431339	-0.0146618	0.0709129
LMCJN0004468	0.0156899	0.0379302	-0.0385706	0.0155813	-0.029979	0.0278682	0.0661943	-0.0122638	-0.00543731	0.0526366	0.0138365	0.0502839	-0.0323635	0.0408439
LMCJN0001036	0.00419221	-0.0198149	-0.0121753	-0.0210338	-0.00983651	0.000172026	-0.000328312	0.0131726	-0.00913112	0.00633278	0.0191258	0.0179165	-0.0202542	0.0173228
LMCJN0004617	0.0376943	-0.0286696	0.0408839	-0.0472538	0.0112912	-0.0203962	-0.00535916	0.0282088	-0.0307979	0.0157582	-0.0316844	-0.0436952	0.00973839	-0.0185999
LMCJN0004625	-0.0193484	0.0101985	-0.029795	0.00445762	-0.029186	0.0338392	0.0129187	-0.0100392	-0.0183073	0.00852489	0.0300907	0.0632987	-0.0306225	-0.00525129
LMCJN0004626	-0.00819105	0.0188573	0.0429028	0.0256367	0.0310705	-0.0357021	-0.0193595	0.00206794	0.00223167	-0.0210039	-0.0137547	-0.0101622	0.014458	-0.0260353
LMCJN0004639	-0.0236	-0.00938812	0.0089267	-0.00154473	0.054077	-0.0147491	-0.000514695	-0.00221399	0.0168463	0.00372413	-0.0289974	-0.0141621	0.0201813	-0.0202769
LMCJN0001364	-4.5647e-07	-0.00897626	-0.0227089	-0.00475859	0.0392161	-0.0183628	-0.00346966	-0.0096776	0.0170386	0.00729955	-0.0171923	-0.0363032	-0.02142	-0.00657851
LMCJN0001367	0.00767242	-0.0452592	0.00418593	-0.0241799	0.0505399	0.0171385	-0.036994	-0.0050035	-0.0296658	-0.0251025	-0.0180868	0.00199625	0.015714	-0.0072377
LMCJN0004671	-0.0132743	-0.00168311	-0.0240671	-0.00123106	-0.02921	0.0302347	0.0450109	-0.0194021	-0.00751414	0.056513	0.00259555	-0.00899218	-0.0457391	0.0590244
LMCJN0004687	-0.0130283	-0.0271155	0.00561316	-0.0309375	-0.0260491	0.0257786	-0.0318574	-0.0115069	0.00773103	-0.00947468	0.0145133	0.00126968	-0.0130954	-0.00630906
LMCJN0004709	-0.0144029	0.0170442	-0.0271624	-0.000741559	-0.0317627	0.013	0.0251765	-0.0103811	-0.0168185	0.025622	0.0455868	-0.0165789	-0.00599888	0.0222187
LMCJN0004761	-0.0198269	-0.00610902	-0.0166869	-0.00762832	0.0204395	-0.0107046	0.018096	-0.00939392	-0.0113421	0.0178147	0.0319937	-0.000664381	0.000152739	0.0318783
LMCJN0004867	-0.00969991	0.00486785	-0.0205727	0.0281313	-0.0211936	-0.0321503	0.0131663	-0.00926513	-0.0103304	0.0156214	0.0408512	0.0144222	-0.0405916	0.05458
LMCJN0004906	-0.0401344	0.00286664	0.00201949	0.0114914	0.0160241	-0.0157448	0.0148957	-0.0171104	-0.00521536	0.0100129	0.0233699	0.00530027	0.005348	0.0279895
LMCJN0004907	0.0956606	-0.0759789	0.0148967	-0.0737401	0.0340056	-0.0461871	-0.0183248	0.138971	-0.107052	0.00854718	0.0139015	-0.0402252	-0.0377927	-0.0198468
LMCJN0004911	-0.0141529	-0.000607101	0.056168	-0.00384848	-0.0102592	-0.0116958	-0.00600255	0.0699335	0.00732279	-0.00757207	-0.0110899	-0.00212187	0.0423268	0.000370239
LMCJN0004913	0.0105047	0.010935	-0.0175891	-0.0145394	-0.0189953	0.0286235	-0.000236362	-0.0125141	0.022	-0.00289578	-0.000593888	0.0502334	-0.00756057	0.00522947
LMCJN0004917	-0.0295148	-0.00828657	0.0168225	-0.0200139	-0.0316217	0.0518331	0.0271844	-0.0170924	0.0204342	0.0337368	0.0577746	-0.00830691	0.0171408	0.0294263
LMCJN0004925	-0.00514184	0.00724734	-0.0195228	0.00587022	-0.0133902	0.00133102	-0.0282509	-0.0064644	0.0321402	-0.0239451	-0.00522951	0.0208744	-0.035648	-0.012983
LMCJN0004965	0.000635891	0.0161188	-0.0115311	0.0265504	0.0394821	-0.0328377	0.0104797	-0.0194574	0.0021782	-0.00260883	0.00288827	-0.0277298	-0.00651928	-0.0190615
LMCJN0005033	-0.00467346	-0.0358271	-0.0119963	-0.0251182	0.016801	0.0158686	-0.026469	-0.0142232	-0.0327259	-0.00425445	0.0225398	0.0236829	-0.0148398	0.00841809
LMCJN0005047	0.0128579	0.0315043	0.0553707	0.0158749	-0.031912	-0.0127895	0.0200702	0.0228762	0.053081	0.00132994	0.00276983	-0.0146568	0.0356502	-0.0352924
LMCJN0005099	-0.00367601	-0.0184727	-0.0190942	-0.0127399	0.0561535	0.00980879	0.00534609	-0.0100045	0.00537292	0.0101356	-0.0067775	-0.0102276	-0.0187565	-0.00330734
LMCJN0005102	-0.0151484	0.00848062	0.00202717	0.00692813	0.0210597	-0.0103887	0.0155444	-0.0190893	0.0250253	0.0137996	-0.00597661	-0.0204031	-0.00212664	0.0397063
LMCJN0005242	-0.00830438	-0.00827795	-0.0294761	0.00469275	0.0559261	0.00598449	0.0121986	-0.0172613	-0.028241	0.0171702	0.0567416	0.0372186	-0.0583452	0.0192373
LMCJN0005319	-0.0178973	-0.0300362	0.00659215	-0.0261615	-0.0101356	0.0287252	0.0139092	-0.0072884	0.0152689	0.0173742	0.0129227	0.0316694	0.0100224	-0.00350287
LMCJN0005336	0.0159696	-0.0284296	-0.0195502	-0.0257142	-0.017571	0.044955	0.00977501	-0.00715954	-0.0356936	0.0195223	0.0200288	0.00473385	-0.0426979	0.00277044
LMCJN0005350	0.0266467	-0.031212	0.0298103	-0.0177407	-0.0181101	0.00816286	-0.0123295	0.0355332	-0.0101894	0.00151957	-0.0127254	0.00835447	0.0157166	-0.0163082
LMCJN0005399	-0.000895296	0.0345537	0.0288159	0.0379376	-0.031024	-0.0210605	-0.0171253	0.010106	0.00928823	-0.031642	-0.0341573	-0.0176616	0.00949654	-0.0185125
LMCJN0005402	0.0260587	0.0302427	-0.00116796	0.0288539	-0.0261417	-0.025711	0.0106355	-0.0252133	0.0286906	-0.00470458	-0.0148489	-0.0243362	0.00634504	-0.0293743
LMCJN0001444	0.0691478	-0.0274036	-0.00720002	-0.0355282	-0.013597	0.0284045	0.00620545	0.0118966	-0.0217021	0.0229866	0.0324345	0.00664855	0.000138345	0.0243786
LMCJN0005639	0.0211616	-0.010343	0.0242154	-0.0178468	-0.00295626	-0.0308579	0.00288576	0.0575874	-0.0106453	0.00178381	0.0205044	-0.0043145	0.0138551	-0.0241188
LMCJN0005652	0.00852869	0.015843	-0.0285046	-0.00336939	-0.0300694	-0.0188052	0.0320232	-0.0159952	0.0236977	0.0226337	0.0375441	0.0558267	-0.031903	0.00751426
LMCJN0005662	-0.0321226	0.0107042	-0.00454356	0.0198179	0.0260322	-0.00801355	0.046287	-0.0206055	0.03138	0.0357894	0.0161341	0.0116604	-0.00630029	0.00597014
LMCJN0001478	0.030011	0.0210235	-0.0131435	0.0178891	-0.0314491	0.0018885	-0.00964292	-0.0154807	0.0324584	-0.0137742	0.00532746	-0.00361364	-0.00436086	-0.00196077
LMCJN0005822	-0.0109387	0.0317626	-0.0279007	0.0276536	-0.0317287	0.00913715	0.0314284	-0.0263763	-0.00763784	0.0320857	0.0145265	-0.0175107	-0.00864847	-0.00525927
LMCJN0005879	0.0184251	-0.0428563	0.00902802	-0.0335933	-0.0146473	0.0590807	-0.000617932	0.0252863	-0.0366222	0.0260698	0.0672351	0.048905	-0.0242597	0.0741984
LMCJN0005880	-0.00994651	0.0118648	-0.00156129	0.00377579	0.0107857	-0.0276057	0.00995711	-0.00294393	0.00855749	0.00496739	-0.0228539	0.0013385	-0.00879406	-0.0234774
LMCJN0006065	0.0325009	-0.0588943	0.0188487	-0.0515184	0.0364802	0.0479545	-0.0216561	0.0403787	-0.0325806	0.00834877	0.0222927	0.0295722	0.00707524	0.0450695
LMCJN0001523	0.0225609	0.0012038	0.0196497	0.00232711	0.0108212	-0.00172143	-0.0280461	0.00998898	-0.00577507	-0.0271427	-0.0149928	-0.00394104	0.00368041	-0.0117716
LMCJN0001543	-0.00487297	-0.00889076	-0.0178606	0.0160181	-0.0249359	0.0181111	0.00721669	-0.0104056	-0.0352722	0.0205408	0.00908677	0.0101087	-0.0369691	0.0278506
LMCJN0006489	0.0146827	-0.0155346	-0.00284343	-0.0223698	0.0053052	-0.00411476	-0.000474907	0.00864165	-0.0104772	0.0114807	-0.00100671	0.0134136	0.000775553	-0.00429354
LMCJN0001567	-0.00582799	0.0166249	-0.00905443	0.0226518	0.0562193	-0.00788787	-0.0165344	0.00270735	0.0052318	-0.00876297	-0.0242413	0.00417598	-0.00231361	-0.0412094
LMCJN0001568	-0.021639	-0.00784359	0.039147	-0.000668742	-0.0327658	-0.00382057	0.00407708	0.0196291	0.00167385	-0.00235751	0.0146175	-0.0019609	0.0262407	0.000170555
LMCJN0006820	-0.0458374	-0.0348046	-0.0329253	-0.0417485	0.0213114	0.024288	0.0318431	-0.0168579	0.00844117	0.0518005	0.00738363	0.0191982	0.00782115	0.0071774
LMCJN0001595	-0.0250617	-0.0312424	-0.0163622	-0.020832	0.0055182	0.0351234	0.0349725	-0.0111542	0.00514056	0.0469401	-0.0127895	0.0365828	0.00032998	0.0163062
LMCJN0001600	-0.0297829	0.00145352	-0.0156516	0.00785036	-0.0273577	0.0225808	0.0372035	-0.012566	-0.00198974	0.0317139	-0.000843238	0.00287744	-0.00789314	0.00274522
LMCJN0001610	0.017918	0.0216986	-0.0068937	0.0266781	0.0124047	-0.0241679	-0.029753	-0.000564222	-0.0171974	-0.0435123	-0.0381935	-0.0117854	-0.00739948	-0.0218568
LMCJN0001622	0.0279167	-0.0120325	-0.00793964	-0.01232	0.00751001	0.020793	-0.0163612	0.0214367	-0.00439493	-0.00808052	-0.00426039	-0.000272793	0.0204005	0.00348484
LMCJN0001632	0.0516087	0.048487	0.0220379	0.0413327	-0.0275553	-0.0320884	0.0303536	-0.00797209	0.0256678	0.000307446	-0.0287551	-0.0349153	0.00240844	-0.0288465
LMCJN0001644	-0.0150768	0.00871611	-0.0267768	0.00687651	-0.00503516	0.0101991	0.0176687	-0.0252035	0.0296957	0.0146798	0.0218658	-0.00124638	-0.0235815	0.0217747
LMCJN0001650	-0.00235967	0.00684486	-0.0250879	0.00426662	0.0419039	-0.0018985	-0.00619675	-0.0128652	-0.00400265	-0.0239655	-0.0502286	-0.000621708	0.024264	-0.0135202
LMCJN0001659	0.0232741	-0.0130486	0.0328543	-0.0225269	-0.022514	0.0253283	0.0295296	0.00316546	0.00701523	0.0318965	0.000841198	0.00616903	0.0281946	0.000344471
LMCJN0001669	-0.00528413	0.0259241	0.00242765	0.0350053	0.0109404	-0.0361868	-0.0377143	0.0108783	0.0164821	-0.0493573	-0.0429204	-0.0245082	-0.0191695	-0.0341273
LMCJN0001686	-0.0134738	0.0268443	-0.024622	0.0238424	0.0169898	-0.0170209	0.00807141	-0.00753081	-0.0125355	-0.00224347	-0.00143656	0.00754722	0.0250013	-0.00642351
LMCJN0001691	-0.0258316	0.0103948	0.038059	0.0202517	-0.0281519	-0.027182	0.00690173	-0.00890747	0.0206867	-0.000191864	0.010845	-0.010874	0.0260905	-0.000877518
LMCJN0001697	-0.0344721	0.00409283	0.0178554	-0.00212024	0.0262824	-0.018786	0.016576	-0.0157553	-0.0164357	0.0132351	0.0294702	-0.00328821	0.0293889	-0.0335186
LMCJN0001007	0.012009	0.00952009	-0.00137011	0.0146407	0.0255101	-0.00585615	-0.00920267	-0.00831224	0.0120218	-0.0167821	0.0189831	-0.022097	-0.0255666	0.0532913
LMCJN0001711	0.0159866	0.00108022	-0.0170184	-0.014125	0.0417343	-0.0133518	0.00503463	-0.0100034	0.0100772	0.00338788	-0.0204362	-0.0178201	-0.00616077	-0.0136048
LMCJN0001718	-0.012948	0.0360275	-0.0317394	0.039437	-0.0307766	0.0161931	-0.00763622	-0.0065772	0.0180507	-0.0269127	-0.00994642	0.0322132	-0.0213609	0.0371304
LMCJN0001726	-0.00318527	0.0362341	-0.0135522	0.0286648	-0.0241643	-0.00818814	0.0190457	0.000599265	0.000750575	0.00117127	0.00127809	-0.0266917	0.0403164	-0.0204681
LMCJN0001767	0.0152545	0.00874103	-0.00294842	0.00144565	-0.0299878	0.00719488	0.0213636	-0.0170988	0.0306939	0.0228063	0.0240091	-0.0225921	-0.0114257	0.00894811
LMCJN0001768	0.0103495	0.00822615	0.0443709	0.0031953	-0.0172056	0.0088639	-0.0329935	0.0397699	0.0172241	-0.0318105	-0.0278357	-0.0358516	0.00968555	-0.00145741
LMCJN0001777	-0.0112548	0.00926181	-0.00897401	0.0183974	0.0341439	-0.0329285	-0.0258815	-0.00259475	0.00265562	-0.0322435	-0.0280268	0.00330666	0.000648499	-0.0160101
LMCJN0001787	-0.00804798	-0.0400587	0.0023109	-0.0288834	0.0180982	0.0708082	-0.0141577	-0.00959795	-0.0109207	-0.00134992	0.0465391	0.0249725	0.0178698	0.0656475
LMCJN0001788	-0.0204168	-0.0263313	0.00983497	-0.0126913	0.0361191	0.0145867	0.00922878	0.0071378	-0.0222502	0.019594	0.00777872	0.0123479	0.00137781	0.00920702
LMCJN0001821	-0.0187045	-0.00184175	-0.00908518	-0.00282702	0.0421328	-0.0129887	-0.00781107	-0.0186543	-0.00881609	-0.0202554	-0.00845395	0.0142301	0.000101861	-0.016768
LMCJN0001823	0.03034	-0.0483836	0.0196554	-0.0449422	0.0421418	-0.0227832	-0.0202498	0.0426802	-0.0281049	-0.00571196	-0.0336393	-0.0278674	0.0201489	-0.0292778
LMCJN0001837	-0.00839421	0.0176627	0.0316175	0.0176059	-0.000359458	-0.0384249	-0.00770831	0.0234268	0.0139307	-0.0129036	-0.0208093	-0.0188778	0.013555	-0.013171
LMCJN0001851	-0.00215013	0.0215598	0.0282762	0.0221144	0.00949368	-0.0295686	-0.0211598	0.00573531	0.00138032	-0.0322049	-0.0320273	0.00835132	0.0246441	-0.010116
LMCJN0001859	-0.0173121	0.0170462	-0.0233967	0.0148035	-0.0273413	0.00449521	0.0274669	-0.0247101	-0.0168877	0.0276148	0.0209577	-0.0107728	-0.0220806	0.0251927
LMCJN0001862	-0.00430739	0.00106756	-0.0104911	0.01364	-0.0108569	-0.00547324	-0.0146232	0.00277198	0.0199231	-0.0174907	-0.00964572	0.0238246	0.00999305	0.00220429
LMCJN0001871	0.00373953	0.0246438	-0.0209236	-0.0156856	-0.00352111	-0.0503693	0.0689267	0.0125173	0.0311559	0.0432052	0.032652	0.040529	-0.030997	-0.0158536
LMCJN0001887	-0.011269	0.0179645	-0.00454242	0.00489793	-0.0189743	0.0172993	0.00339731	-0.0149804	-0.0316763	-0.00969683	0.033634	0.0371952	0.0367801	-0.00976951
LMCJN0001922	0.00583291	0.0275981	-0.000835821	0.0281542	-0.0151395	-0.00944353	0.00101603	-0.0148643	-0.0137759	-0.00558735	0.000968767	-0.0127887	0.00690076	0.0228278
LMCJN0001925	0.0383758	0.00787434	-0.00122063	0.0167034	0.0160572	-0.0196797	-0.0314285	0.00098008	-0.00426345	-0.0357966	-0.0311239	-0.00547345	-0.0103408	-0.0375873
LMCJN0001940	0.00154589	0.0283498	0.00363562	0.0274778	-0.0284713	-0.0205649	-0.0117531	-0.00711011	0.0274477	-0.0162301	-0.018695	0.00603184	-0.00569035	-0.0221148
LMCJN0001942	0.0296157	-0.0158102	-0.0195972	-0.010022	-0.0112871	0.00850202	-0.0153689	-0.0011613	-0.0143775	-0.00823722	0.000377517	0.00564665	-0.0267004	0.00390847
LMCJN0001950	-0.000856087	0.00609247	-0.0262014	-0.00312709	-0.00746932	0.0210723	-0.0199199	-0.0126389	-0.013657	-0.013385	-0.0100524	0.00230525	-0.0266303	0.0348144
LMCJN0001962	-0.00472255	0.0464517	-0.00967672	0.0330358	-0.0244479	0.00834141	0.00949018	-0.0127286	-0.00984672	-0.00368976	0.0100461	0.0195354	-0.000896358	-0.000888206
LMCJN0001979	0.00405038	-0.0231053	0.0370058	-0.00205493	0.0499539	-0.0125222	-0.0306206	0.0179961	-0.0140698	-0.0195206	-0.025513	-0.00387231	0.0350869	-0.0265106
LMCJN0001099	-0.00587576	0.0284323	0.00441921	-0.00832741	-0.0145804	-0.0545045	0.0554361	0.0241933	0.0252105	0.0283738	0.0103581	0.0184591	0.00578317	-0.0142746

## Sheet: LUND
	ME0	ME1	ME2	ME3	ME4	ME5	ME6	ME7	ME8	ME9	ME10	ME11	ME12	ME13
GSM1608593	-0.0176825	-0.0269767	0.0256732	0.00628622	-0.00765048	0.00997401	-0.000467763	-0.00852845	-0.0164514	0.0122225	0.022077	-0.00492582	0.0401232	0.00104112
GSM1608594	0.0113433	0.00352326	0.0282705	-0.0578789	0.00448462	-0.0351168	-0.0172057	0.0467722	0.0233369	-0.0182821	-0.00545112	-0.0200997	0.0120043	-0.0289001
GSM1608595	-0.0302645	-0.0387546	-0.0128279	0.00184327	0.0690766	-0.0108646	-0.0306929	-0.0196589	-0.0232909	-0.00473345	-0.0325912	-0.00420042	0.00350827	0.0105825
GSM1608596	0.0034152	0.00376812	0.0271259	0.0197701	-0.0079635	-0.00913896	-0.00286314	0.00261504	-0.020487	-0.00822089	0.0159926	-0.00867967	0.0378001	0.00145514
GSM1608597	-0.00903309	-0.00369632	-0.0324889	0.0106502	-0.00407818	0.0188239	0.00588009	-0.0193944	-0.0169977	0.0143324	0.0160044	-0.00521114	-0.0326531	0.0128803
GSM1608598	-0.00121536	-0.0260808	0.0360233	-0.064342	-0.00599308	0.00533573	-0.000317887	0.0126779	-0.000748656	0.01426	0.0162955	-0.00942431	0.0249892	-0.00177186
GSM1608599	-0.0394072	-0.0279389	-0.00743222	-0.0121575	-0.00637611	0.0264409	0.0218219	-0.0065483	-0.0446403	0.028054	0.0176873	0.0175924	0.0213486	0.00238372
GSM1608600	-0.023236	-0.0324576	0.0117519	-0.0505135	-0.000766773	-0.00686726	-0.00734936	-0.0120647	-0.00407124	0.0128031	0.0307188	0.0143794	0.00897254	-0.010608
GSM1608601	-0.00376797	0.0181663	-0.0144215	0.0181739	-0.00791036	-0.00983023	0.0450307	-0.0144218	0.00365416	0.0280359	0.0422097	0.0282573	-0.00713223	-0.0241154
GSM1608602	0.00974061	0.0270029	-0.0124962	-0.00190967	-0.0102672	-0.0135658	-0.0201979	-0.00734436	-0.00349	-0.0389232	0.0110856	0.0276898	0.0363073	0.0143291
GSM1608603	-0.0226489	-0.0376636	-0.0108004	-0.0315929	0.0902939	0.0109518	-0.0285796	-0.00928482	-0.0212691	-0.012562	0.0259795	0.0199168	-0.000919471	0.0387455
GSM1608604	-0.037603	-0.016121	-0.0126588	0.00475055	-0.00973882	0.0128662	0.0279082	-0.00306275	0.0355944	0.0313871	-0.0225814	0.0367928	-0.000277481	-0.0050598
GSM1608605	0.0116071	0.0123636	-0.0139866	0.00292929	-0.00919732	0.00729395	0.0112412	-0.0153457	0.0205984	-0.00161871	0.0011736	-0.0024418	-0.0196286	-0.0187225
GSM1608606	-0.0238185	0.00202654	0.0364856	-0.00621512	-0.00826338	-0.00950587	-0.0225478	0.0221116	0.010925	-0.0177824	0.00029979	-0.0168219	0.080907	-0.0184087
GSM1608607	-0.00376663	-0.0343757	-0.00898114	-0.0101277	-0.00828541	0.0129211	0.00380395	-0.0100829	-0.0318401	0.00789859	-0.0276565	0.0178721	0.032773	-0.00757967
GSM1608608	0.038832	0.00944538	-0.0265544	-0.0084184	-0.00477664	0.0328168	0.0100303	-0.0145869	-0.0128752	0.00981275	-0.00772096	0.0373344	-0.034398	0.0161982
GSM1608609	-0.0241689	-0.0735781	0.0186369	-0.0193501	-0.00444924	0.000207226	-0.0419406	-0.00575654	-0.0138527	-0.0110034	-0.00959777	-0.0102295	-0.0116235	-0.0086619
GSM1608610	0.042862	-0.00729306	-0.00743137	0.00476198	-0.00564404	0.00882295	0.0460096	-0.00495073	-0.034925	0.0350728	0.0483436	-0.00052424	-0.042986	0.0442311
GSM1608611	0.00434976	0.00122907	0.0015016	-0.0073744	-0.00727625	-0.00123209	0.00356487	-0.00515558	0.00718324	0.000239263	-0.000713784	-0.027056	-0.00468364	-0.00582714
GSM1608612	-0.00611771	-0.0160064	0.00827522	-0.0379728	-0.00428773	-0.00749412	-0.0193042	0.00519042	-0.0260231	-0.0128159	0.00330485	-0.00443385	0.017885	0.0277128
GSM1608613	0.028046	0.0338541	0.0177509	0.0265582	-0.00826966	0.000664222	-0.0172194	-0.00206046	0.00865548	-0.0365069	-0.0163522	-0.0204505	0.024808	-0.0270477
GSM1608614	-0.0130838	-0.020005	0.010092	-0.031	-0.00579492	-0.0401113	-0.00866809	-0.00567092	0.00530726	-0.00549869	-0.0132167	-0.0431324	-0.014703	-0.0147114
GSM1608615	-0.0178299	-0.017186	-0.030603	0.023526	-0.00593324	0.000512524	-0.020785	-0.0151726	0.0347038	-0.00143582	0.0130605	0.00791193	-0.0270155	0.0233763
GSM1608616	-0.0186199	-0.0178933	0.00946275	0.00131946	-0.0041823	0.0277678	0.0191871	0.00747066	-0.00856882	0.0201588	0.00241935	0.022056	0.0166326	0.0543039
GSM1608617	-0.00562029	0.0146216	-0.0156779	0.0398699	-0.00975932	-0.00395432	0.015942	-0.0220259	-0.0210015	0.0165025	-0.00629683	-0.0194071	-0.0286114	-0.0460372
GSM1608618	0.00429578	0.00523144	0.0407396	-0.0357825	0.00306637	-0.0174051	0.0120297	0.0721767	0.0172348	0.00344793	-0.01816	-0.00683708	0.0207407	-0.0237757
GSM1608619	0.0354872	0.0374061	-0.0342079	-0.0120094	-0.00631605	-0.00134987	0.0457982	-0.0151205	0.0100862	0.0392346	-0.00817338	0.0192838	-0.0540665	-0.0178926
GSM1608620	-0.0032339	0.0126819	-0.0332536	-0.0147604	0.00176277	0.0439771	0.0160979	0.00412805	-0.0305913	0.0247345	-0.00189079	0.00962376	-0.0378551	0.00186207
GSM1608621	0.00139713	0.01651	-0.0189129	0.025113	-0.0105533	-0.00203657	-0.0203274	-0.012566	0.0261019	-0.0247003	0.0244199	-0.0196026	-0.0123236	0.00520559
GSM1608622	0.00254054	0.0140389	-0.00176834	-0.00188975	-0.00716239	0.000114021	-0.0261347	-0.0168545	0.0204079	-0.0171775	0.0110867	-0.00821716	0.0356481	-0.0398148
GSM1608623	0.00647889	0.026304	0.0367047	0.0356213	-0.00894319	-0.0158233	-0.0109617	0.0611845	0.0181739	-0.0283564	-0.0244202	0.00342624	0.013248	-0.0175095
GSM1608624	-0.00662176	0.0029357	-0.0112408	0.0172016	-0.00953201	0.00350126	-0.0091959	-0.0170426	0.0198585	-0.00919176	0.0341647	-0.0236704	0.00545522	0.020933
GSM1608625	0.00138571	-0.0103771	0.0428834	-0.0144393	-0.00751633	-0.00620863	-0.0172778	0.0062847	0.00644923	-0.00384232	-0.00320432	-0.00321162	0.0259217	-0.00320075
GSM1608626	0.0104748	0.0192422	0.0325927	0.008076	-0.00853252	-0.013202	-0.00906428	0.0517815	0.0191017	-0.010892	-0.0210447	0.00587927	0.00666962	-0.00782032
GSM1608627	0.0111989	-0.0253725	-0.0164307	-0.0149754	-0.00865824	0.0303055	-0.0227383	-0.0111051	-0.0455153	-0.00318788	0.0383527	-0.00857109	0.0179305	0.00694018
GSM1608628	-0.00281954	0.00682368	-0.0200809	0.0100854	-0.00828161	-0.00548145	0.00735313	-0.015627	-0.0363957	0.0120417	0.0151507	0.010325	-0.0231443	0.0375389
GSM1608629	-0.0286157	0.0106537	-0.0278043	0.0286112	-0.00819974	0.0368141	0.00941801	-0.0127597	0.0155294	0.00167551	0.0183927	-0.000853085	-0.0361769	0.00471757
GSM1608630	0.0033159	-0.0279999	-0.0219882	-0.0643644	-0.0039653	0.013408	-0.00721662	-0.00675639	0.0124079	0.0114441	0.00435982	0.00725078	-0.0272867	0.00662231
GSM1608631	0.0320304	0.0262875	0.0145456	0.0309054	-0.00368951	-0.0406843	-0.044242	0.00555876	0.0179322	-0.0489847	-0.0314992	-0.0451772	0.0101236	-0.0280854
GSM1608632	0.0227531	0.0127957	0.0132798	0.0142574	-0.00710603	-0.0207843	-0.035782	0.00623343	0.0151523	-0.041144	-0.0163954	-0.034524	0.0117494	-0.0139851
GSM1608633	-0.0128214	0.0178564	0.0198573	-0.0317798	-0.00826801	-0.0365375	-0.00857735	0.00291894	0.0271217	-0.0121663	-0.0234389	-0.00842108	0.0069654	-0.0160316
GSM1608634	-0.00555588	0.0179891	0.0327586	-0.0173015	-0.00743265	-0.00958245	-0.00691092	0.0487434	0.0105055	-0.0126336	0.00461935	0.00152965	0.00260709	-0.030645
GSM1608635	-0.0192993	-0.0561891	-0.00809431	-0.0203486	-0.00780368	0.0173056	-0.0325812	-0.0118825	-0.0195565	-0.0127246	0.0283574	0.0251018	-0.0107796	0.0214635
GSM1608636	-0.0126028	0.020809	-0.0328718	0.0102301	-0.00891496	0.0166703	0.0122802	-0.0139986	0.00841671	0.00138058	0.0265012	0.0212847	-0.0428752	-0.00616485
GSM1608637	-0.0152147	0.0156914	-0.0323229	-0.0153168	-0.00668735	0.00595326	0.00858004	-0.0113589	0.0271218	0.00180923	-0.00636625	0.0191162	-0.0175622	-0.0217526
GSM1608638	0.0104966	-0.0607428	-0.00531541	-0.0316167	-0.00743188	0.0316963	-0.0171944	-0.00788628	0.00508463	0.00567738	0.018772	-0.0224734	-0.0164606	0.0115568
GSM1608639	-0.00318262	0.0166376	0.0414127	0.0269388	-0.0092739	-0.0198817	0.00492748	0.0378467	0.0138821	-0.00977994	-0.00997374	-0.00647865	0.0300458	-0.0196442
GSM1608640	-0.00905645	-0.0119296	-0.0240193	0.00772734	-0.00830491	0.0380349	-0.0050072	-0.0164781	-0.0157304	0.000238477	-0.0116265	0.00880037	0.0305147	-0.00436099
GSM1608641	0.0115176	0.00526331	0.008321	0.000200458	-0.0017313	-0.0398681	-0.0194211	0.000122372	0.000878243	-0.0198027	-0.0221971	-0.0070838	-0.0110785	-0.0218335
GSM1608642	0.021048	0.00829879	0.0342711	0.021588	-0.00718331	-0.0179524	-0.0333063	0.0528286	0.00703397	-0.0366194	-0.0218745	-0.00658689	0.00793374	-0.0234505
GSM1608643	0.00725919	-0.00899256	-0.023748	0.000111694	-0.00279311	0.0212789	0.0598978	-0.0111779	-0.048074	0.0560819	-0.00162622	0.00581645	-0.040016	-0.00924638
GSM1608644	-0.0276883	-0.0270698	-0.0266484	-0.0321811	-0.0029265	0.0361092	0.0357932	-0.0167904	0.0359521	0.0428033	0.0157682	0.0427161	-0.0288777	0.071668
GSM1608645	-0.0260531	0.0034698	-0.00837494	-0.0356376	-0.00811018	0.0135106	0.0244532	0.0053968	-0.00672552	0.0096787	0.00501857	0.0237187	-0.00408388	-0.00158254
GSM1608646	-0.00320179	-0.00433091	-0.00666237	-0.0274032	-0.00532204	0.030193	0.0246306	-0.00975875	0.0107215	0.0297313	-0.00751058	0.0102292	-0.00263416	0.0228261
GSM1608647	0.042253	0.0269049	-0.00973356	0.0143904	-0.0121973	0.0019139	0.0241531	-0.00618565	-0.0236632	0.00444096	0.036594	-0.0122277	0.0133199	0.00555166
GSM1608648	-0.0163443	-0.00598974	0.0116929	-0.00930566	-0.00796276	-0.0105424	0.0123338	-0.000845685	-0.0183083	0.00905965	-0.0112253	-0.00861008	0.0321519	0.00190683
GSM1608649	-0.0166644	0.00392793	-0.00770994	0.00516538	-0.00656463	-0.0354694	0.00460352	-0.0188727	-0.00302567	-0.00237751	-0.000847185	0.0133162	0.0449156	-0.0372723
GSM1608650	0.0180391	0.0314789	-0.00760131	0.028319	-0.00976799	-0.0150218	-0.0106145	0.00516203	0.0416359	-0.0222182	-0.00894052	0.00575485	-0.0189243	-0.0175428
GSM1608651	0.00365756	0.00874836	-0.0250725	0.00481805	-0.00882101	0.0214612	0.0489674	-0.0136163	-0.0331778	0.0370862	0.0016881	0.0493883	-0.032523	-0.00567653
GSM1608652	0.00766802	-0.01892	0.0439258	0.0150932	-0.00161253	-0.0327032	-0.0556619	0.0192776	0.00613562	-0.0470142	-0.0332207	-0.0208958	-0.00377197	-0.0300988
GSM1608653	-0.00765814	0.0285785	0.0206626	0.0188859	-0.00949674	-0.0356691	0.0210611	0.00352528	-0.0052751	0.00511998	-0.0036008	-0.0447405	0.0378398	-0.0359257
GSM1608654	-0.0190223	-0.0333492	-0.0255402	-0.0071257	0.115893	0.00921522	-0.0245636	-0.0192497	-0.0246352	-0.0170131	0.010552	0.0060155	-0.0268169	0.0347966
GSM1608655	0.00980033	0.0120395	-0.0114888	-0.00709283	-0.0104094	-0.0112219	-0.0147871	-0.0104504	0.029679	-0.0186383	-0.0179906	-0.00358052	0.00199228	0.0167547
GSM1608656	-0.00439836	0.0188538	0.0177699	0.00219981	-0.00687009	0.0180986	0.0100992	0.0389229	0.018444	0.00666326	0.00251444	0.00747269	-0.00324343	-0.00992009
GSM1608657	0.0271991	0.00619803	0.0180347	0.0234556	-0.0011251	-0.0251962	-0.0414229	0.0193529	0.0133333	-0.0403758	-0.0233599	-0.0368614	-0.00618602	-0.0260027
GSM1608658	-0.0110693	-0.0143276	0.0171154	-0.065359	-0.00413309	-0.0320013	0.000613126	-0.00119207	0.0129018	0.000540426	0.00922991	-0.00110308	0.0283028	-0.0134089
GSM1608659	0.0140502	-0.00486172	-0.00560003	0.00228506	0.0177844	0.0128512	-0.0185104	-0.014383	0.0282613	-0.0144675	0.0267506	-0.011538	-0.00557031	0.0388062
GSM1608660	0.0205189	0.0375282	-0.0309458	0.027053	-0.00897763	-0.00977915	0.00257217	-0.0229197	0.0512568	-0.0125648	0.00110344	0.0421137	-0.0379024	0.0591942
GSM1608661	-0.00785418	-0.000799119	-0.00767155	0.0198267	-0.00712262	-0.000572993	0.0144041	-0.0115211	0.0171935	0.01267	-0.0211143	-0.00427714	0.00367238	-0.0190565
GSM1608662	-0.0267666	-0.0102795	-0.00572434	-0.0193887	-0.00473145	-0.0102708	0.0313708	0.00758157	-0.00857783	0.0330716	-0.0356173	-0.00692136	0.015542	-0.0288927
GSM1608663	0.0113056	0.0081678	-0.0160209	-0.00117537	-0.00427915	0.024685	0.034401	-0.0105112	-0.00878064	0.0288922	-0.0142628	0.0158706	0.00293147	-0.019816
GSM1608664	-0.0165394	0.0287706	-0.0195471	0.0325007	-0.00889364	0.00395141	-0.00462944	-0.0137067	0.00642736	-0.0189782	0.00775837	0.0146183	-0.0138477	0.0394245
GSM1608665	-0.0106426	-0.0030364	0.00341006	0.0162404	-0.00820412	0.00248777	-0.0314181	0.000391531	-0.0147321	-0.0225187	0.0442531	-0.0215486	-0.00620983	0.0251694
GSM1608666	0.00543325	0.0625835	0.0501025	0.0441239	-0.00625711	-0.0378627	-0.00703605	0.0734625	0.0495324	-0.0319168	-0.0331648	-0.0163312	0.0244058	-0.0380656
GSM1608667	0.0334167	0.0166303	-0.0163522	0.0114352	-0.00767942	-0.00515797	-0.0275288	-0.0171897	-0.0181194	-0.0251267	-0.0141816	-0.0196934	-0.028466	0.0402576
GSM1608668	-0.0204597	0.00545422	-0.0265324	0.0204938	-0.00707007	0.0215048	0.00634747	-0.00959969	-0.00867295	0.00792993	0.00133877	-0.00497754	-0.0294204	0.0172862
GSM1608669	-0.0168207	-0.00627926	-0.0247187	0.00889374	-0.00825131	-0.0161489	-0.00518933	-0.017936	-0.00520209	-0.00141608	0.0218934	-0.0229083	-0.00743568	0.0269945
GSM1608670	-0.0176474	-0.00324478	0.0100581	-0.0342034	0.00176548	-0.0204657	-0.0121892	-0.00175099	0.0106703	-0.014314	-0.0204538	0.0233449	0.00886168	-0.0238639
GSM1608671	0.00766563	0.00822089	0.0151722	0.00639732	-0.00734691	0.00901153	-0.0124295	0.00421259	-0.0193626	-0.00989474	-0.0367123	0.000989713	0.0353081	-0.0186532
GSM1608672	-0.0100919	-0.000316412	-0.0227161	0.0115043	-0.00800749	0.0616913	0.054426	-0.018239	0.00566168	0.046869	0.0137458	0.00548317	0.000219168	0.000883317
GSM1608673	0.00743659	-0.0046267	-0.0176886	0.0113119	0.0931149	0.0195359	0.0130656	-0.0195739	-0.00201234	0.0173698	-0.000825108	0.00452569	-0.0180629	0.00158815
GSM1608674	-0.00299211	0.0278322	-0.0199515	0.0316729	0.0903101	-0.0246847	-0.00848535	-0.0159416	-0.0149401	-0.0179784	0.0141559	-0.00995273	-0.00761481	-0.0188224
GSM1608675	0.0218713	0.0305775	-0.016942	0.0200368	-0.0117309	0.0325128	0.0200356	-0.0134176	0.042669	-0.000377887	0.0105359	-9.20161e-05	-0.0413034	0.016863
GSM1608676	0.00837566	0.0161244	0.000931913	0.0123356	-0.00502951	0.0214602	0.0385411	0.000320686	-0.0127273	0.0254492	-0.00588792	-0.00671878	-0.00621373	-0.0120613
GSM1608677	-0.000809065	0.00987645	0.00626122	0.0133773	-0.0112934	-0.0374852	-0.00691705	0.000565374	0.00383212	-0.0175214	-0.000655264	0.0055584	0.0121716	0.00125208
GSM1608678	0.00262688	-0.0117952	-0.0061414	-0.0202572	0.0608659	0.00777778	0.0130689	-0.0110984	0.0205743	0.0127503	-0.00398713	0.00380272	0.0112483	0.0016149
GSM1608679	-0.0169511	-0.0368713	-0.011925	-0.0828192	0.0178078	0.017938	0.00100595	-0.00371589	-0.0340968	0.0202425	0.0266899	0.0144508	-0.0127698	0.0479523
GSM1608680	0.0355483	0.0450482	0.00370262	0.0372203	-0.00828875	-0.0323431	-0.0157396	-0.00729156	-0.00365432	-0.0340265	-0.0204428	-0.0315744	-0.00832968	-0.0104791
GSM1608681	-0.0291307	0.00695217	-0.0195385	0.0278928	-0.0084675	-0.000280063	0.00292545	-0.0127139	0.0457392	-0.00339674	0.0129836	0.0308601	-0.0172051	-0.0104548
GSM1608682	-0.0368929	0.00603485	0.012135	0.00938674	-0.0108169	-0.0225194	0.0218397	-0.019483	0.012584	0.0126628	0.0256994	-0.00733721	0.0161307	-0.0224566
GSM1608683	-0.0360577	-0.0089269	-0.0262432	-0.00187936	-0.0116283	0.0103127	0.0394197	-0.0174806	-0.0457695	0.0433134	0.0267296	0.0372069	-0.0189892	0.0592236
GSM1608684	-0.0260402	-0.0102343	0.0184426	-0.0672869	-0.00345067	-0.0190672	-0.0116802	0.0278711	0.00566119	-0.00460022	0.0178586	0.0176614	0.00363166	-0.0343252
GSM1608685	-0.0228581	0.00502214	-0.0201771	0.0106805	-0.0095102	-0.00722358	-0.0033405	-0.0156005	0.0253884	0.001127	0.0361352	0.00380758	-0.00444227	-0.00496682
GSM1608686	-0.0143199	-0.0160283	-0.0263812	-0.0202698	-0.00666321	0.0282506	0.0231863	-0.0110076	0.032429	0.0245899	0.0184247	0.0654694	-0.0204493	-0.008534
GSM1608687	0.00770177	-0.0189794	0.0208951	-0.0115547	-0.00393595	-0.00771706	-0.0189822	0.0360841	0.00592108	-0.0168552	-0.0146784	0.0146956	-0.00761253	-0.0230061
GSM1608688	0.0355666	0.0277232	0.000859734	0.0257844	-0.00818367	-0.0235664	0.000683348	-0.00712604	0.0322448	-0.0117946	-0.00521556	-0.0145116	-0.0171929	-0.0100616
GSM1608689	-0.0248206	-0.0262213	-0.0232408	-0.000224167	-0.00703135	0.00790303	0.0208482	-0.0158369	-0.0376919	0.0232341	0.0377867	0.0456226	0.0462591	0.0304848
GSM1608690	0.0278736	0.0173696	-0.0110068	0.0119281	-0.00525791	-0.00546028	0.00895394	-0.0215499	-0.00198912	-0.013249	0.0104839	-0.0127902	-0.00969067	-0.00835793
GSM1608691	0.0521264	0.00842605	-0.0141753	-0.0132533	-0.00452711	-0.019599	-0.00151051	-0.0145781	-0.00554424	-0.0059981	-0.033481	-0.0261417	-0.0263072	0.0135089
GSM1608692	-0.0211837	-0.0146621	-0.00990596	-0.0118755	-0.00552509	0.0284597	-0.00910532	-0.00781076	-0.0365282	0.00462574	0.007606	0.0357604	0.00179159	0.0462208
GSM1608693	-0.00288559	0.00560918	0.0104209	0.0179804	-0.00589262	0.00168781	0.008751	-0.00334528	-0.0239685	-0.000935668	0.0024338	0.0152617	-0.0047657	0.0224798
GSM1608694	-0.0120537	0.0184317	-0.0280692	0.0249513	-0.00749736	0.0287965	0.0162551	-0.0130195	0.0492719	0.00192098	0.00474029	0.0201287	-0.0332447	-0.0112303
GSM1608695	-0.00510374	0.00167024	0.0114883	-0.00825788	-0.00368552	-0.00170005	0.0214603	-0.000134171	-0.00798133	0.00923914	-0.00927829	0.00777348	-0.00725988	0.0232562
GSM1608696	-0.00317031	0.0230956	0.038016	0.0131955	-0.00757733	-0.0291156	-0.00332529	0.00809312	0.0156703	-0.0107195	0.0110713	-0.0244211	0.0323326	-0.0241258
GSM1608697	0.052568	0.0381906	-0.00407576	0.0253926	-0.00619218	0.00167854	0.00820215	-0.00904486	0.0095308	-0.0187871	-0.00825389	-0.00435883	-0.0343931	-0.0317525
GSM1608698	-0.00201374	0.0250685	0.0221808	0.00826281	-0.0038694	-0.00769115	0.0417219	-0.00534583	0.0283913	0.026422	-0.0239792	-0.0104744	0.0337095	-0.0220893
GSM1608699	0.0221439	-0.00986004	-0.00666043	0.00366337	-0.0025062	-0.00966533	-0.0134427	-0.00757969	-0.0345513	-0.0199443	0.0400413	0.0144533	-0.0335009	0.0538094
GSM1608700	0.00426211	-0.00471987	-0.00754609	-0.00245183	-0.0080135	0.00275074	0.00527496	-0.0110449	-0.0199095	0.0203281	0.0115104	0.0175183	0.0158683	0.00409604
GSM1608701	0.00260145	-0.00165912	0.00610617	-0.00949308	0.0900904	-0.0118717	0.0160536	-0.0164104	0.0221981	0.016857	-0.0136573	-0.0198618	-0.000962171	-0.0242831
GSM1608702	-0.0170897	-0.00404178	-0.0204363	-0.0040824	-0.0036687	0.00593447	-0.00493315	-0.0105418	0.00475643	-0.00923562	0.0140412	0.0078575	-0.0303698	0.0422506
GSM1608703	-0.00819529	0.0265246	0.0283072	-0.0510575	-0.00365948	-0.0658773	-0.015234	0.0409864	0.0254456	-0.0216503	-0.0244519	-0.00656947	-0.000686601	-0.038821
GSM1608704	-0.0106364	-0.00581683	-0.0345447	-0.0038872	-0.00669215	0.01257	0.0333507	-0.0165997	-0.0444832	0.0275313	0.0356305	0.0118567	0.0121437	-0.0111002
GSM1608705	0.00599164	0.014044	0.0253822	-0.0284402	-0.00539869	-0.0388439	-0.0228416	0.0343467	0.0385258	-0.0325865	-0.0147607	-0.00543383	0.0169531	-0.0125796
GSM1608706	-0.0056968	0.00455101	-0.0199347	0.0204847	0.0460494	0.00658862	0.00173067	-0.0162109	-0.0282622	-0.00490196	0.0357918	-0.00640027	-0.00742617	-0.00904811
GSM1608707	-0.0220752	-0.00669184	-0.00727911	-0.012015	-0.00469162	0.00149157	-0.0225349	-0.0134982	0.0105495	-0.0145412	0.0338818	0.0109471	0.0130337	0.0564009
GSM1608708	0.0137881	0.0379917	0.0390035	0.0402263	-0.0054119	-0.0451456	-0.0241546	0.0662362	0.0269432	-0.0385801	-0.0394677	-0.0297981	-0.000208061	-0.0433848
GSM1608709	0.0461674	-0.0681255	0.019591	-0.0262199	0.00250543	0.0585169	-0.0432309	0.0451938	-0.0562541	-0.0214645	-0.0256625	0.0326001	-0.0113859	0.028761
GSM1608710	-0.0125064	0.0169581	-0.0328889	0.0303412	-0.000740946	-0.00147127	-0.0420332	-0.00358889	-0.0209799	-0.0406362	-0.00749844	0.0365624	-0.0125346	-0.0119406
GSM1608711	0.021413	0.00927614	0.0213969	0.012115	0.0240451	-0.0403191	-0.0371879	0.00260557	0.0184751	-0.0412601	-0.0277191	-0.0149661	-0.000466514	-0.0207234
GSM1608712	-0.0173135	0.0125101	-0.0183587	-0.0105835	-0.0101831	-0.000705306	0.0129273	-0.0103824	-0.0318752	0.0165091	0.0130195	-0.00673931	0.00542237	-0.0152188
GSM1608713	-0.0145422	0.0430639	0.0532867	0.00590856	-0.00918121	-0.0371215	-0.000268626	0.0360031	0.0383705	-0.0154982	-0.0157177	-0.00620164	0.0428861	-0.0333986
GSM1608714	0.0398971	0.0128902	-0.0163528	0.0248914	-0.00872143	-0.0180739	-0.00561077	-0.0164223	0.0165324	-0.00837245	-0.0119753	-0.0206043	-0.0175116	-0.0163609
GSM1608715	0.00685105	0.0483122	0.0446763	0.0448984	-0.00516977	-0.0483305	-0.023595	0.0603838	0.0396032	-0.0462494	-0.0343344	-0.0331692	0.0114973	-0.0388935
GSM1608716	-0.0152601	-0.0365608	-0.0319802	-0.00946756	-0.0066301	0.0198437	0.0213292	-0.011209	-0.0190602	0.0285571	-0.0268986	0.00916175	-0.0512252	0.0163875
GSM1608717	-0.0315956	-0.0218003	-0.0144	0.0184561	-0.00647254	0.030866	0.0178761	-0.000680999	-0.0135682	0.0263549	0.00330431	-0.000129885	-0.0132076	0.000977776
GSM1608718	0.0283894	0.00537179	0.00752512	0.0122731	-0.000692001	-0.0242953	-0.00666319	-0.00660736	0.0191916	-0.00366694	-0.0149084	-0.0286479	0.006672	-0.0188767
GSM1608719	0.0130858	0.0146787	0.0233138	0.0121348	-0.00716867	-0.0143208	-0.012579	0.0411878	0.0208906	-0.0180886	-0.0170365	-0.0100394	0.00881586	-0.00321894
GSM1608720	0.0157352	0.00525929	0.0246847	0.00492817	-0.0069795	0.00835601	0.00639451	0.02048	-0.00799855	-0.00247831	-0.0257823	-0.0133635	0.0104231	0.0424566
GSM1608721	0.0249324	0.0111061	-0.00995046	0.0159513	-0.00546876	-0.0130215	-0.00286928	-0.0127126	0.0192424	-0.0160056	-0.0117033	-0.00906659	-0.0224219	-0.0156941
GSM1608722	0.00751052	-0.0207703	0.00613422	-0.0219526	-0.00785664	0.0112292	0.0216367	-0.0178924	0.00466557	0.0301879	0.00162091	-0.0298852	0.00762211	-0.000488284
GSM1608723	-0.010802	-0.034426	-0.0096735	-0.0310651	-0.00372488	0.0168898	-0.00372565	-0.0113125	0.012673	0.0121758	0.00103148	-0.0125923	-0.0219554	0.00576872
GSM1608724	0.0114336	0.0118645	-0.00807411	0.019031	0.00987033	0.0093862	0.0312031	-0.0154683	0.0121575	0.0339338	-0.00478481	0.0122031	0.0501474	0.0137385
GSM1608725	-0.000275025	0.00290236	0.0235668	0.0171149	-0.00787587	-0.01987	0.0051687	-0.00984992	0.0125823	0.00127828	-0.018598	-0.0367671	0.0272825	-0.0254201
GSM1608726	0.0286802	0.00904962	0.0112862	0.00975855	0.00358446	-0.0335402	-0.0399635	0.00576621	0.00758858	-0.0385193	-0.0351474	-0.0332788	0.0255445	-0.0190015
GSM1608727	0.00104491	0.0138611	0.0204833	-0.00498439	-0.00686008	-0.016991	0.00642621	0.0212856	0.0285787	-0.000714244	-0.0159541	-0.0232426	0.0395794	-0.0162929
GSM1608728	0.0198551	0.023018	-0.0219837	-0.0187792	0.00334352	-0.00247952	0.0344956	0.004348	0.0219811	0.0141185	0.0219008	-0.00452453	-0.0521099	-0.0225336
GSM1608729	-0.020314	-0.0215319	-0.0351065	0.0190949	0.00952708	0.0261895	-0.0047582	-0.0186798	0.00215936	0.00946936	0.0521619	0.00110194	-0.0292946	0.00751875
GSM1608730	0.0113797	-0.0907976	0.035578	-0.00774761	0.107706	0.0065767	-0.0688212	-0.000788267	-0.0492137	-0.0221934	-0.0149405	-0.0568575	-0.00193769	-0.00487953
GSM1608731	0.0155483	0.0237323	0.0199321	0.0212803	-0.00820956	-0.00998981	-0.00473873	0.0377861	0.0145114	-0.0099384	-0.0297208	-0.0139565	0.0051507	-0.0159552
GSM1608732	0.0149662	0.0186871	0.0352945	0.00652942	-0.00582799	-0.00329078	-0.0214911	0.0682496	0.0246149	-0.0287948	-0.00716696	-0.00463901	0.0135439	-0.00956111
GSM1608733	-0.0261665	-0.0153436	-0.0321012	-0.00361528	-0.00676571	0.0496558	-0.0124305	-0.0196753	0.0250625	-0.00818211	0.0088536	0.0281822	-0.0271672	0.0274972
GSM1608734	0.023623	0.0168894	-0.0295586	0.0241958	-0.00913227	0.00745466	0.00445235	-0.015822	-0.00225045	-0.00466722	0.00652234	0.00969726	-0.0367895	0.0343317
GSM1608735	-0.0176718	0.00394671	-0.0250521	0.000959605	-0.00827789	0.00453214	0.0195032	-0.0129473	-0.0171076	0.0189234	-0.0420959	0.0101495	-0.00406776	0.00620204
GSM1608736	0.026029	0.0129709	-0.00445063	0.023361	-0.00585446	-0.0597336	-0.00887578	-0.00770163	0.0231795	-0.00998055	-0.0216838	-0.0676902	-0.0101631	0.0198611
GSM1608737	0.0178657	-0.00144081	-0.0167125	0.00855358	-0.00594067	0.0315429	0.013933	-0.0143287	-0.0214194	0.00952104	0.0226289	0.00354718	-0.0258772	0.0501179
GSM1608738	0.00570357	-0.00629267	0.0373876	0.0181005	-0.00769144	0.00138474	0.000478796	0.0598474	0.00765708	0.00199443	-0.00187687	0.0120185	-0.00471815	-0.0193365
GSM1608739	0.0301678	-0.0192374	0.0106107	-0.000694305	-0.00221439	-0.0262654	-0.0598227	0.0158278	-0.000718213	-0.0538585	-0.0256035	-0.0235997	-0.00381829	-0.0201262
GSM1608740	0.0312112	0.0219409	-0.0105396	0.0223984	-0.00708551	0.0294816	0.00358685	-0.0152359	-0.0255112	-0.00291689	0.00148294	0.00898754	-0.015601	-0.0100808
GSM1608741	0.000530097	-0.00888347	-0.0164261	0.00678131	0.174652	-0.0218849	-0.0358026	-0.0105055	0.00285275	-0.0301842	-0.0238451	-0.00269821	-0.0114765	-0.0133572
GSM1608742	0.0333429	0.03335	-0.0307948	0.0220365	-0.00654309	0.0228438	0.0241923	-0.0109733	-0.029266	0.00920205	0.0365159	0.040388	-0.0388965	0.0245215
GSM1608743	-0.00514812	0.000530018	-0.0243002	0.00507299	-0.00987593	-0.00205973	0.0147349	-0.0182983	-0.0143177	0.0210957	0.0425745	-0.00904277	-0.0284765	-0.00733964
GSM1608744	-0.0332792	-0.0475627	-0.0314536	-0.0388944	-0.00787519	0.0555465	0.0254913	-0.0159432	0.0222612	0.0517404	-0.0260474	0.0393988	-0.0167276	0.0163765
GSM1608745	-0.0188149	-0.0336991	0.0130628	-0.0120019	-0.00894157	0.035923	0.00195166	0.0125394	-0.00527518	0.0164273	-0.00482744	0.0181201	0.0461997	-0.00864107
GSM1608746	-0.0197202	-0.017781	0.0186806	-0.0298777	-0.0110954	0.00919347	-0.00501703	0.00418593	-0.027302	0.00700889	0.0123984	-0.00830093	0.035705	0.045346
GSM1608747	0.0430966	0.0213378	0.00320554	0.0195925	-0.00780832	-0.0056184	-0.0152593	-0.0191157	0.00987461	-0.0134804	0.00620897	-0.0456635	0.00543999	-0.0127267
GSM1608748	0.0288911	0.00397155	0.0201922	0.0173069	-0.00418143	-0.0238512	-0.0420293	0.000123138	0.00753657	-0.0437124	-0.0246139	-0.00944604	0.0055348	-0.0275234
GSM1608749	-0.00388646	0.0220265	0.0321917	0.0243534	0.0116212	-0.0133447	0.0381331	-0.00296622	0.0330592	0.0119288	-0.0153501	-0.000543324	0.068007	0.00685557
GSM1608750	0.0158327	0.025923	0.0365212	0.0283316	-0.00644921	-0.031204	-0.00915778	0.0492131	0.0218928	-0.0222408	-0.034344	-0.0275641	0.041753	-0.0183815
GSM1608751	-0.0285212	-0.0197934	-0.0113202	-0.00208833	-0.00694754	0.0181422	-0.0185019	-0.00886903	-0.0327579	-0.00573427	0.0249644	0.00245112	-0.017471	-0.00302568
GSM1608752	-0.0120326	0.00655126	-0.025449	0.0181027	-0.00836077	0.00267102	-0.00831586	-0.0175163	0.039471	0.0018121	0.022102	-0.00558471	-0.025172	0.00773949
GSM1608753	0.0205738	0.00917035	0.0262871	0.0133879	-0.00824652	-0.0104782	0.00817982	0.026947	-0.00664841	0.000722702	-0.0338736	-0.0174298	0.00780391	-0.00564451
GSM1608754	0.0280131	0.0204691	0.00436202	0.0285212	-0.0090669	0.0290614	0.00763202	0.02336	-0.00444306	0.000703209	0.0294509	0.0177902	-0.010939	0.0262809
GSM1608755	-0.0104072	-0.0631641	0.00597148	-0.0116906	-0.00648602	0.0540183	-0.0166195	-0.00321098	-0.0169369	0.00735664	0.0014262	0.0074454	0.00598325	0.0192154
GSM1608756	0.0193932	0.0298465	-0.0157144	0.021332	-0.0074311	-0.00288951	0.0109032	-0.0064938	-0.00838024	-0.00520225	-0.0216338	-0.0022728	-0.0123303	0.0623233
GSM1608757	-0.0187426	-0.0246317	-0.00309011	-0.051922	-0.00794662	0.0197539	-0.0129382	-0.0110549	-0.00339034	-6.17482e-05	0.015956	0.0213711	0.00762867	0.0113678
GSM1608758	0.0401604	0.0199284	-0.01983	0.00729639	-0.00962809	0.00629842	0.0175936	-0.0167147	-0.03841	0.012448	-0.000750345	-0.0128287	-0.0216739	-0.0208734
GSM1608759	0.02376	-0.0180919	0.00508145	0.0172596	-0.00214832	-0.00442322	-0.0376549	-0.00420962	-0.00366929	-0.0198918	-0.0140708	-0.00361636	-0.0148342	-0.0145356
GSM1608760	0.0359652	0.0225395	-0.0246752	-0.000365536	-0.008433	0.00426309	0.0171542	-0.0188063	-0.0356809	0.0130981	0.0241306	0.0121303	-0.0320701	0.0167003
GSM1608761	-0.0271777	-0.00520128	0.00219343	-0.00173757	-0.00989749	-0.0241394	-0.00285732	-0.00882057	0.0241006	-0.00208237	0.0137393	-0.0130703	0.045119	-0.0186595
GSM1608762	-0.0105655	0.00830944	-0.0134879	0.0182895	-0.0112574	0.0097859	-0.00374092	-0.0112943	0.00851892	-0.00708881	0.0501218	0.0159425	-0.0140668	0.00159255
GSM1608763	-0.00316956	0.0130159	0.0258565	-0.00376329	-0.00884837	-0.0236915	0.00526713	0.0311538	0.00225907	-0.00324679	-0.0350061	-0.00311073	0.00259348	-0.0149881
GSM1608764	0.0246872	0.00544371	0.0191535	0.0113874	-0.00341551	-0.018416	0.00887662	-0.0041125	-0.000726363	0.00294093	-0.00360155	-0.0467007	-0.00190251	-0.0207318
GSM1608765	-0.00291451	-0.0316946	0.0167001	-0.00131373	-0.00729573	0.0351221	-0.0290413	0.0071798	-0.00131711	-0.014961	-0.0135003	0.0126682	0.0128011	0.0186127
GSM1608766	-0.000371964	-0.00456147	-0.0257544	-0.00423378	-0.00703618	0.0420617	0.038563	-0.00983878	-0.0147574	0.0363255	-0.00587537	0.0395253	0.0203033	0.0252228
GSM1608767	-0.021142	-0.00421727	-0.00174964	-0.00315492	-0.00548695	-0.0188828	0.0133464	-0.0134	-0.0132781	0.0109162	-0.0109755	0.0137979	0.00264113	-0.0232502
GSM1608768	-0.000460392	0.0234844	0.0211885	0.0177243	-0.00894315	-0.0238902	-0.00641245	-0.0160816	0.0317074	-0.0171416	-0.0139912	-0.0613145	0.0187924	-0.021697
GSM1608769	-0.0163019	0.00613401	0.017109	0.00397576	-0.0100655	-0.00476996	0.00599282	-0.0119149	0.0287367	0.00152269	0.0114365	-0.0146501	0.0167844	-0.0391297
GSM1608770	-0.0226052	-0.0139558	0.024347	-0.0319073	-0.00403394	-0.0269503	0.00503564	0.0204895	0.00120389	0.00987454	0.00479721	-0.0216829	0.00487629	-0.00419426
GSM1608771	-0.0148007	0.00853176	-0.00650215	-0.0106936	-0.00737647	-0.00766005	0.0309288	0.00181306	-0.00408056	0.0241718	0.0179367	0.0156278	0.0250406	-0.0152204
GSM1608772	-0.00772289	-0.0103378	-0.0145976	-0.0165736	-0.00761974	0.0194344	0.00770188	-0.0127873	-0.0157337	0.0185171	0.00418173	0.0175872	0.00628913	-0.00680868
GSM1608773	-0.00572541	0.00923133	0.0230177	-0.0398195	-0.00479961	-0.00198656	0.0231484	-0.00325779	0.0514956	0.0229911	0.000888692	0.00634803	0.0223767	-0.0166611
GSM1608774	-0.0062893	0.00354789	-0.0230752	0.0137167	-0.0090202	0.00455156	-0.00330586	-0.0146769	-0.0285265	0.00226593	0.0251521	0.00792852	0.00574188	0.022158
GSM1608775	-0.0150345	-0.00747894	-0.0114552	0.0153523	-0.0087343	0.00267338	0.0242621	-0.0122903	-0.000128599	0.0289583	-0.0120962	0.0016956	0.00164635	0.0101353
GSM1608776	-0.0317725	-0.0132064	-0.0296492	-0.0155266	-0.00798444	0.0290774	0.0117149	-0.0205392	-0.0239389	0.0226116	0.00943405	0.00958015	0.00583067	-0.00492999
GSM1608777	-0.0327714	0.00734093	-0.0024232	0.00414641	-0.00927545	0.0062673	0.0312031	0.00513402	-0.0146472	0.027451	-0.0348921	0.0173242	0.0228553	-0.0145385
GSM1608778	0.0491366	0.0244062	-0.0317015	0.0228313	-0.005624	0.0350032	-0.00627345	-0.00817202	-0.0204365	-0.0098493	0.0231446	0.0422495	-0.0377559	0.0247934
GSM1608779	0.0227071	0.0140039	0.0200885	0.0207549	-0.00313941	-0.0472952	-0.025559	-0.00171165	0.0189849	-0.0283538	-0.0298734	-0.030684	0.000156557	-0.030521
GSM1608780	-0.0188222	-0.00388941	-0.0182818	-0.053062	-0.00851027	0.0248425	0.0201145	-0.010857	-0.00527124	0.0219499	0.0272587	0.0196378	-0.00588933	0.00960112
GSM1608781	0.0222851	0.0359782	0.0284959	0.0322956	-0.00628761	-0.0423774	-0.0169768	0.0409599	0.0217909	-0.0318696	-0.0216102	-0.0203604	-0.00336923	-0.0368729
GSM1608782	-0.00460712	0.00794344	0.043174	-0.00221912	-0.00837751	-0.00584708	-5.45941e-05	0.0513286	0.0172496	-0.00286601	-0.0158862	0.00676206	0.0210415	-0.0160747
GSM1608783	0.00705273	-0.012308	-0.000100555	-0.00925374	-0.00983848	0.00814965	-0.00139756	-0.0139514	-0.0459675	0.0146496	-0.015967	-0.00105418	0.00990029	0.0380054
GSM1608784	-0.0244227	-0.0303064	-0.0032844	-0.0043532	-0.00724088	0.0279738	0.00975235	-0.0111215	-0.025038	0.0224746	-0.0214896	-0.00688536	0.0290292	0.0127992
GSM1608785	-0.00598189	0.00506417	0.010162	-0.0267009	-0.00815482	-0.00448062	0.00598265	-0.0107304	0.0165924	0.00445852	0.0126237	-0.0276683	0.0206863	0.0325907
GSM1608786	0.00256144	0.0319661	0.0472402	0.0200325	-0.00718906	-0.0236459	-0.00233221	0.0627799	0.0229423	-0.0160595	-0.02469	0.00188517	0.00991488	-0.0351848
GSM1608787	-0.0180216	-0.01932	-0.0251014	-0.0112772	0.0990486	0.0217912	0.0120847	-0.0153354	-0.0316212	0.026992	0.0152423	0.0216664	-0.035169	0.0280915
GSM1608788	-0.00860893	0.0033548	-0.0298652	-0.00468356	-0.0101281	0.0454334	0.0325429	-0.0145055	0.00330406	0.0378406	0.0304082	0.0521559	0.0117234	0.0411853
GSM1608789	-0.0345864	-0.0376004	-0.00863463	-0.00113629	-0.00921364	0.0294934	0.00585608	-0.00693658	-0.0486554	0.0215842	-0.0161795	-0.00397356	0.00546761	0.0145304
GSM1608790	-0.0086482	-0.0553989	-0.00911266	-0.0161525	-0.00630911	0.0283561	-0.00905784	-0.00606801	-0.0291158	0.0124144	-0.0167582	0.0242307	-0.00379362	-0.00887606
GSM1608791	-0.00899647	0.00648653	0.00599632	0.0205078	-0.0104047	-0.0332167	0.00304863	0.00245084	-0.0213234	-0.00951843	0.0019394	0.015931	-0.00058191	-0.0114297
GSM1608792	0.00949716	-0.0236905	0.0400102	0.0120525	-0.00239875	0.00263709	-0.0389934	-0.00345834	0.00226494	-0.0257388	-0.013915	-0.0252967	0.00772033	-0.0100717
GSM1608793	0.00124958	0.0181638	0.0418977	-0.0307546	-0.0052478	-0.0207994	-0.00525803	0.0443767	0.0275176	-0.00965975	-0.0110252	0.00364791	0.0166482	-0.0195261
GSM1608794	0.0288164	-0.00176456	0.011506	0.00136679	-0.00853751	0.000610934	0.0135463	-0.000756433	-0.00484807	0.0161148	-0.0163103	-0.0118359	-0.0102246	0.0238377
GSM1608795	-0.0115851	-0.0159688	0.025258	0.010201	-0.00869172	0.00130554	-0.0374753	-0.000605934	-0.000393201	-0.0276064	-0.0167885	-0.008875	0.0163394	-0.0129138
GSM1608796	-0.00575471	-0.00340191	0.00686198	0.00261492	-0.0083013	-0.00702707	-0.000680828	-0.0116231	0.00750601	0.00860146	0.0174197	-0.0188208	0.0109195	-0.0145566
GSM1608797	-0.00262562	-0.0268068	-0.0189388	0.00764781	0.178403	0.0046724	-0.0381399	-0.00787957	-0.00609861	-0.0220929	-0.0127132	0.0164118	-0.0361044	0.00447198
GSM1608798	-0.0131224	-0.0197034	-0.00122083	-0.0198135	-0.00733565	0.00644379	-0.014521	-0.00538935	-0.0243066	0.0019729	0.042611	-0.00869819	0.0257036	0.0047467
GSM1608799	0.0145268	0.0262136	0.0255979	-0.0346905	-0.00283892	-0.0511351	-0.0207043	0.011884	0.0180655	-0.0291021	-0.0185762	-0.0314858	0.012642	-0.0100797
GSM1608800	0.000883469	-0.0759838	-0.0209777	-0.0338255	-0.0075461	0.096138	-0.00237677	-0.0152783	-0.0697599	0.0332049	0.059498	0.0602576	-0.018776	0.0755337
GSM1608801	-0.0126359	-0.0350512	-0.00422685	-0.00985129	-0.00583348	0.0228035	0.0196867	-0.00394207	-0.0430772	0.0344575	0.00782643	0.031054	-0.0130949	0.0324182
GSM1608802	-0.0164433	-0.0264666	-0.00260575	-0.0331495	-0.00888776	0.00776887	0.0218968	-0.00989981	-0.0218209	0.0258185	-0.00432267	0.0264146	-0.00564791	0.0218273
GSM1608803	-0.00540452	0.00518999	-0.0299086	-0.000790774	-0.00971731	0.0130225	0.0272662	-0.0165741	-0.0195307	0.0177914	0.0537797	0.0302124	-0.0266598	0.0281285
GSM1608804	-0.0157165	0.00720546	-0.00683766	-0.0343996	-0.00605036	-0.0152704	0.0196356	-0.00652863	0.0133899	0.0149546	-0.0196135	-0.0104156	0.022079	-0.0184254
GSM1608805	-0.000929152	0.0016847	0.0104085	0.0186171	-0.00720251	-0.0168081	-0.00813055	-0.00646639	-0.014314	-0.00436586	0.00716991	-0.0057266	0.0199515	0.019216
GSM1608806	0.00172649	0.0100086	0.00761355	0.00706483	-0.00900248	-0.0255499	0.0292991	0.012922	0.0210442	0.0215386	-0.0010174	-0.0286807	0.00392077	-0.0306688
