# Supplementary material for: Underexpression of Specific Interferon Genes Is Associated with Poor Prognosis of Melanoma
Source: PLoS One. 2017 Jan 23;12(1):e0170025. doi: 10.1371/journal.pone.0170025 (PMC5256985; doi:10.1371/journal.pone.0170025)
Supplement: S2 File — (XLS) [file pone.0170025.s002.xls]

## Sheet: Sheet1
	Module 0 (outliers)	Module 1	Module 2	Module 3	Module 4	Module 5	Module 6	Module 7	Module 8	Module 9 (mitotic cell cycle)	Module 10	Module 11	Module 12 (interferon pw)
Seed 1	5	0	0	0	0	0	0	0	0	5	0	0	5
Seed 2	4	0	0	0	1	0	0	0	0	5	0	0	5
Seed 3	5	0	0	0	0	0	0	0	0	5	0	0	5
Seed 4	5	1	1	0	1	0	0	0	0	5	0	0	2
Seed 5	5	0	0	0	0	0	0	0	0	5	0	0	5
Seed 6	5	0	1	0	1	0	0	0	0	4	0	0	4
Seed 7	5	0	0	0	2	0	0	0	0	4	0	0	4
Seed 8	5	0	1	0	0	0	0	0	0	5	0	0	4
Seed 9	5	0	0	0	1	0	0	0	0	5	0	0	4
Seed 10	5	0	1	0	0	0	0	0	0	5	0	0	4
Average	4.9	0.1	0.4	0	0.6	0	0	0	0	4.8	0	0	4.2
