# Supplementary material for: Underexpression of Specific Interferon Genes Is Associated with Poor Prognosis of Melanoma
Source: PLoS One. 2017 Jan 23;12(1):e0170025. doi: 10.1371/journal.pone.0170025 (PMC5256985; doi:10.1371/journal.pone.0170025)
Supplement: S3 File — The gene symbol, Entrez ID, and the weight of each gene in the corresponding selected module is reported. (XLS) [file pone.0170025.s003.xls]

## Sheet: Outliers
Symbol	Weight	ENTREZID
ADAMTS9	0.758543	56999
GRIA2	0.748007	2891
PCDHB10	0.716288	56126
TMEM100	0.712724	55273
LPPR1	0.707054
FZD1	0.695872	8321
AFAP1	0.671137	60312
ADRB1	0.664929	153
HOXA2	0.652823	3199
ZCCHC24	0.650941	219654
LOXL3	0.639511	84695
TSPAN13	0.630282	27075
PCDHB7	0.629385	56129
TRIL	0.628471	9865
BMP6	0.626986	654
THRB	0.625502	7068
SYTL4	0.624702	94121
RASSF9	0.624409	9182
GALNT8	0.620533	26290
PKDCC	0.61234	91461
NCRNA00189	0.60945
PCDHB17	0.607288
ANKRD45	0.604026	339416
CHRDL1	0.601063	91851
KCNMB4	0.595639	27345
C8orf85	0.591946
PRSS35	0.588315	167681
ARHGAP6	0.578969	395
HOXA3	0.578885	3200
GLRB	0.576471	2743
MAGI1	0.574372	9223
PCSK1	0.574295	5122
HSPC072	0.573577
ITGA10	0.564965	8515
GNGT1	0.564332	2792
ADORA1	0.564113	134
PRDM16	0.562098	63976
SLC22A4	0.556586	6583
KALRN	0.55424	8997
FOXA3	0.54913	3171
LTK	0.549067	4058
MRPS6	0.548265	64968
CDH13	0.547002	1012
PRG4	0.546434	10216
PAM	0.546282	5066
ADAMTS7	0.545515	11173
CLDN2	0.544645	9075
FAM135B	0.544469	51059
PDE7B	0.543156	27115
CMTM8	0.543132	152189
EBF2	0.536266	64641
COL13A1	0.531725	1305
SPRY1	0.531642	10252
HRASLS5	0.530323	117245
FAM84B	0.529837	157638
HS3ST1	0.525991	9957
ZDHHC15	0.525588	158866
COL6A1	0.524556	1291
BMP2	0.524501	650
WSCD2	0.522081	9671
FNDC5	0.520169	252995
OSBP2	0.517331	23762
LOC285954	0.517298
FZD4	0.513977	8322
RELN	0.513475	5649
CNTN6	0.512335	27255
HEPACAM	0.512046	220296
C8orf31	0.511519	286122
UNKL	0.510755	64718
GABRB2	0.508906	2561
TKTL2	0.50593	84076
LEPREL1	0.5051
FZD7	0.504389	8324
KCND2	0.503537	3751
CAMK2B	0.499401	816
LOC153910	0.498376	153910
GALNTL2	0.496756
SLC26A4	0.4939	5172
C21orf62	0.493496	56245
PCDHB5	0.493225	26167
PDK4	0.492265	5166
TREH	0.491089	11181
DYNLT3	0.489914	6990
SYNM	0.488471	23336
FGF10	0.487746	2255
ACOX2	0.486042	8309
SERPINE2	0.48475	5270
LOXL4	0.484526	84171
THBS2	0.484191	7058
CADM1	0.483862	23705
SFRP1	0.482794	6422
MUC13	0.482496	56667
CCDC142	0.480793	84865
HOXA4	0.473063	3201
HECW1	0.47177	23072
PCDHB1	0.470816	29930
IGSF1	0.468392	3547
NLRP11	0.468143	204801
NT5C1B	0.466333	93034
KCNA2	0.465371	3737
ADAMTS4	0.464912	9507
OLIG2	0.463801	10215
C21orf29	0.462883
ZSWIM2	0.46134	151112
NRK	0.459363	203447
LGALS12	0.458822	85329
KIAA1324L	0.458779	222223
TRPM3	0.457241	80036
C21orf90	0.455827
LOC731789	0.452077
COL22A1	0.452047	169044
ZNF385B	0.451891	151126
ZNF275	0.450876	10838
MGP	0.448222	4256
HOXA6	0.447898	3203
ATP1B1	0.445687	481
HOXA5	0.441303	3202
STX1A	0.44011	6804
EYA1	0.440032	2138
SLC38A3	0.438326	10991
OR1J2	0.438297	26740
KIAA1199	0.438293
H2BFXP	0.43758	767811
TF	0.437489	7018
LRRTM4	0.43592	80059
CXorf22	0.435352
KCNA1	0.434076	3736
TRO	0.432809	7216
TNFRSF10D	0.43253	8793
MANBA	0.430321	4126
NKX3-2	0.429814	579
INSR	0.429002	3643
CIDEC	0.428233	63924
ABHD2	0.428155	11057
C4orf52	0.425113
RIMS2	0.423903	9699
BCL9	0.421969	607
MRAP2	0.421091	112609
GRM3	0.419173	2913
MATN1	0.419162	4146
PLIN1	0.419013	5346
AMIGO1	0.418448	57463
GPC1	0.417019	2817
SLC30A8	0.415164	169026
SPP1	0.412497	6696
NR2F1	0.412107	7025
KIAA1486	0.41064
DOCK3	0.410382	1795
CCDC74B	0.410115	91409
GCK	0.409885	2645
TMED4	0.409727	222068
NPFF	0.409526	8620
LOC100128239	0.409286	100128239
MDFI	0.408115	4188
GLP1R	0.407565	2740
TBC1D8	0.4051	11138
KCNJ11	0.40418	3767
CLLU1	0.404058	574028
OR1Q1	0.402624	158131
MAP6	0.401174	4135
SCN7A	0.400971	6332
TFAP2C	0.396955	7022
KIAA0408	0.396779	9729
OR56A5	0.395557	390084
PTGIS	0.3945	5740
LOC100128675	0.393747
SPAG8	0.392877	26206
SALL2	0.392769	6297
SCN5A	0.392508	6331
NYNRIN	0.391232	57523
ENAM	0.390676	10117
NPR2	0.389796	4882
BFSP1	0.38942	631
FAM66A	0.38938	100133172
ADIPOQ	0.388944	9370
EFNA5	0.388445	1946
CACNG5	0.388248	27091
C4orf19	0.386384	55286
BRD7P3	0.385125	23629
TIMP3	0.383778	7078
KAZALD1	0.383032	81621
NOX4	0.381561	50507
VWA3B	0.379985	200403
MAGEA5	0.379658	4104
PLEKHB1	0.379441	58473
NRXN2	0.379246	9379
NAP1L6	0.377836	645996
NCRNA00110	0.377418
CD55	0.376802	1604
TLL2	0.376533	7093
RBM20	0.375261	282996
SPATA8	0.374925	145946
OR56B4	0.374864	196335
ITGA9	0.371328	3680
GNAZ	0.371274	2781
ADAMTS18	0.37061	170692
BTNL2	0.370018	56244
CDH8	0.368765	1006
ZMIZ1	0.368504	57178
NHEG1	0.366565	100294720
CPXM1	0.36528	56265
XAGE5	0.365273	170627
GABRR1	0.364366	2569
FABP4	0.364094	2167
COL1A1	0.363358	1277
C5orf23	0.362771
CILP	0.360896	8483
KCNE1	0.359993	3753
TGIF2LY	0.359876	90655
RPL13P5	0.359591	283345
ADH1C	0.35813	126
F2RL3	0.35615	9002
KLHL13	0.354723	90293
POFUT1	0.353809	23509
NMBR	0.353775	4829
PCDHA6	0.353479	56142
ZMAT4	0.352992	79698
SIX2	0.35246	10736
NCAM1	0.35231	4684
CHL1	0.352088	10752
POU6F2	0.350951	11281
FKBP10	0.350696	60681
GRRP1	0.349464
TTC26	0.349348	79989
ZNF814	0.349018	730051
SPTBN4	0.348102	57731
CTDSP2	0.347724	10106
COL5A1	0.347568	1289
OTC	0.347068	5009
RTDR1	0.346975
CSPG4	0.345346	1464
TMC2	0.344813	117532
LOC100134229	0.344746
PURG	0.344726	29942
VILL	0.344686	50853
MAGEA1	0.344576	4100
LCAT	0.343702	3931
IAPP	0.34342	3375
APOL5	0.343345	80831
BMX	0.343135	660
GABRA3	0.342428	2556
ZNF792	0.342311	126375
FBN3	0.340288	84467
ULBP1	0.33988	80329
GABRA2	0.339381	2555
C9orf44	0.338362
STMN3	0.338076	50861
MAGEC2	0.336977	51438
ADAM21	0.335113	8747
FABP6	0.334665	2172
GIT2	0.333394	9815
DNAH12	0.33315	201625
MOGAT1	0.33292	116255
LOC339535	0.332226
C9orf171	0.332203
CKAP4	0.332105	10970
ASXL3	0.330681	80816
LOC100131496	0.330442	100131496
NACAD	0.329847	23148
FAM133A	0.329514	286499
WT1	0.329429	7490
HTR1F	0.329033	3355
PDE6A	0.328629	5145
TTYH1	0.327726	57348
SPDYE7P	0.32759	441251
DNAH11	0.327416	8701
NEFL	0.326346	4747
2012-09-04 00:00:00	0.325283
CORO2B	0.325165	10391
MYO5B	0.32444	4645
TMEM204	0.324405	79652
BTBD19	0.321668	149478
ZDHHC23	0.321212	254887
ZNF133	0.319647	7692
SMG6	0.319255	23293
ATP10B	0.317473	23120
HOXC10	0.317391	3226
HTR4	0.316059	3360
FAM66E	0.315509	100132103
ADAMTS13	0.314248	11093
FRY	0.313701	10129
LOC646627	0.312713
PANX3	0.312243	116337
APLN	0.310428	8862
PIGL	0.309765	9487
NPR3	0.309471	4883
GABRG1	0.309208	2565
COX7B2	0.307619	170712
PCDHA5	0.307424	56143
PCSK6	0.306648	5046
SLC29A4	0.306543	222962
MAGEA11	0.306117	4110
TM6SF2	0.305748	53345
CRABP1	0.304951	1381
TNFRSF10C	0.304615	8794
LOC116437	0.303538
ASB4	0.303345	51666
DPPA2	0.303157	151871
SDK2	0.302817	54549
LYG2	0.302792	254773
C1orf229	0.301705	388759
KCNE2	0.301606	9992
GIPC3	0.301271	126326
TTC28	0.301111	23331
HTR6	0.300611	3362
ARHGAP28	0.300114	79822
CCDC74A	0.299802	90557
ATP9A	0.298353	10079
SAGE1	0.297835	55511
TCL6	0.297423	27004
CNTNAP3	0.297416	79937
FLJ45079	0.29692	400624
CRELD2	0.296253	79174
LHX9	0.296105	56956
COPZ2	0.296006	51226
TMPRSS15	0.295902	5651
ARHGEF16	0.295644	27237
HORMAD2	0.294452	150280
EPHA6	0.294114	285220
ST8SIA2	0.294	8128
NPFFR2	0.292973	10886
RHAG	0.292863	6005
KCNN4	0.292719	3783
ADAM21P1	0.292672	145241
DBN1	0.2908	1627
LOC340017	0.289651	340017
BAGE	0.289548	574
KCNH5	0.289219	27133
ANKRD26P1	0.288374	124149
CELF4	0.287645	56853
LOC100133469	0.286806
SOBP	0.285487	55084
C21orf15	0.285076
CT45A1	0.282656	541466
ACADL	0.281725	33
DOK4	0.281597	55715
TCF23	0.281487	150921
RBMY3AP	0.281328	64593
NPTX1	0.28041	4884
ZNF662	0.279393	389114
LOC391322	0.278657	391322
C17orf47	0.278528	284083
CRYGS	0.278132	1427
ITM2C	0.277446	81618
FAM108C1	0.277413
ZNF556	0.277205	80032
ARHGAP31	0.276988	57514
SERPINB6	0.276663	5269
CCDC8	0.276656	83987
C7orf4	0.276513
SLC20A2	0.275772	6575
CLDN16	0.275741	10686
HAPLN4	0.275293	404037
ZNF727	0.274783	442319
FOLH1B	0.274593	219595
CHAD	0.274338	1101
KCNJ16	0.273698	3773
SMARCD3	0.273016	6604
FRMD5	0.272933	84978
GSPT2	0.27134	23708
EPHA2	0.27098	1969
GAL3ST3	0.270509	89792
TRPM4	0.270116	54795
OR8B12	0.269907	219858
SCCPDH	0.269321	51097
PYROXD2	0.269153	84795
CPT1A	0.268897	1374
TRY6	0.268
WASH7P	0.267827	653635
PYGO1	0.267697	26108
C20orf114	0.265444
SAP30	0.265177	8819
SH3TC2	0.26513	79628
KLHL10	0.261704	317719
OR56A3	0.261491	390083
CCDC54	0.26033	84692
GNG11	0.259771	2791
SSTR1	0.259464	6751
C17orf91	0.25928
CEL	0.258454	1056
GAD1	0.257879	2571
GABRG2	0.25753	2566
PMFBP1	0.257328	83449
LUC7L	0.255778	55692
TBX19	0.255714	9095
LMO1	0.255696	4004
C20orf96	0.254572	140680
FAM46D	0.254057	169966
CREB3L1	0.254007	90993
MAGEB16	0.253731	139604
C9orf71	0.253324
NXN	0.253227	64359
NCRNA00029	0.253012
ABCG2	0.252336	9429
RAET1K	0.252044	646024
C3orf72	0.252017
TSNAXIP1	0.251981	55815
STK36	0.251805	27148
ATP1B4	0.249579	23439
OTOS	0.249557	150677
FAM27L	0.249171
MYCN	0.248786	4613
AACSL	0.2486
VWA5B2	0.247613	90113
OLFML2A	0.247465	169611
MEIS3	0.247057	56917
MGC23270	0.246711
PCDHGC3	0.246048	5098
TDRKH	0.245912	11022
IL17RD	0.245318	54756
TAF7L	0.244842	54457
PCDHGB6	0.244483	56100
CALB1	0.24377	793
TEAD2	0.243398	8463
EPYC	0.243352	1833
DNAJB3	0.242844	414061
HSF2BP	0.24241	11077
BEAN	0.242119
SPANXN3	0.241585	139067
GRM2	0.241197	2912
MAMDC2	0.241062	256691
VSX1	0.240972	30813
SLC41A1	0.240909	254428
TEAD3	0.240023	7005
C1QTNF4	0.239905	114900
RHOXF2B	0.239812	727940
YPEL1	0.239794	29799
UBE2DNL	0.239029	100131816
OR8A1	0.238933	390275
PARP16	0.238187	54956
ELAVL4	0.236034	1996
AR	0.235997	367
SPDYE6	0.233642	729597
CHRNA6	0.231354	8973
IL11	0.231339	3589
OR8D2	0.230737	283160
NLRP4	0.22818	147945
PTPRF	0.228012	5792
SERP2	0.22791	387923
MRGPRX3	0.227388	117195
ZNF212	0.227354	7988
MUSTN1	0.226612	389125
XAGE1D	0.226605
DERL2	0.225447	51009
LOC100302640	0.224302
HOXA11	0.223833	3207
RELL1	0.223816	768211
LRRC15	0.222449	131578
KBTBD11	0.222345	9920
C17orf69	0.222103
LOC441601	0.221568	441601
MAGEA3	0.221358	4102
LIPI	0.221133	149998
TMEM44	0.220471	93109
ABLIM3	0.220236	22885
POM121L4P	0.220207	266697
NFIC	0.219656	4782
RASA3	0.218531	22821
ZNF132	0.218479	7691
MAGEA6	0.218195	4105
SLCO1B1	0.216572	10599
LOC100130386	0.215971
CYTL1	0.215939	54360
ENPP3	0.215799	5169
TGM4	0.214717	7047
KCNB2	0.214349	9312
RPS10P7	0.214133	376693
NINL	0.213769	22981
GALNT12	0.21349	79695
XKR9	0.213194	389668
LDLR	0.212263	3949
GRP	0.212253	2922
STAU1	0.212025	6780
ACTN2	0.211658	88
PCNT	0.211643	5116
MAGEA4	0.211185	4103
LENG8	0.210251	114823
LOC151658	0.210103
C10orf35	0.209993	219738
SNORA16B	0.209665	692157
CST9	0.208735	128822
LY6G5B	0.206543	58496
DKFZp779M0652	0.205911	374387
C3orf42	0.205642
MAEL	0.205574	84944
FAM123B	0.205404
QSOX2	0.203489	169714
RBMY1A3P	0.203309	286557
CLEC11A	0.202883	6320
TAS2R40	0.202546	259286
DUSP18	0.202131	150290
NCRNA00200	0.202027
TMEM212	0.201284	389177
MYL3	0.200504	4634
MIMT1	0.200329	100073347
SH3BGR	0.200258	6450
DSCR4	0.200046	10281
ARHGEF10	0.19993	9639
DSCR8	0.199861	84677
STOX1	0.199826	219736
C1orf223	0.198879
2012-03-03 00:00:00	0.198826
RGNEF	0.198812
FGF5	0.197689	2250
C2orf61	0.197593	285051
AVPR1B	0.196771	553
AFF2	0.196553	2334
FOXH1	0.196368	8928
LOC338588	0.195105
AKR7A3	0.194832	22977
IRGQ	0.194553	126298
FKBP1B	0.194233	2281
NLRP14	0.193499	338323
ASB12	0.192509	142689
PDE4B	0.192189	5142
TULP1	0.191612	7287
CORO6	0.19153	84940
FAM120C	0.19061	54954
FADS1	0.189647	3992
MGC57346	0.189487	401884
C19orf18	0.187647	147685
SKINTL	0.187539
FAM166A	0.187376	401565
RBM46	0.186454	166863
MUC12	0.186028	10071
PLLP	0.18598	51090
GPR179	0.185615	440435
CSNK1A1P	0.185186
CCDC144NL	0.184542	339184
PAIP2B	0.184115	400961
C4orf51	0.183736	646603
DDN	0.183593	23109
GAL	0.183323	51083
PFKFB3	0.183323	5209
CHADL	0.183026	150356
ZNF532	0.182047	55205
OR2M5	0.180639	127059
ZNF18	0.180609	7566
SYNJ2	0.180243	8871
ASTN2	0.180091	23245
ZFAND2A	0.179607	90637
IGF1R	0.179211	3480
LOC100124692	0.179009
BOLL	0.178744	66037
LOC93432	0.177742
PCDHA1	0.177633	56147
IL8	0.177498
MMP2	0.177264	4313
CYP39A1	0.177165	51302
NFATC4	0.176213	4776
KIAA0895L	0.176108	653319
OR8G5	0.175129	219865
TBKBP1	0.1748	9755
GLB1L2	0.173998	89944
TRIM41	0.173956	90933
HS6ST3	0.173935	266722
EZH1	0.173885	2145
CASC1	0.173654	55259
NCRNA00235	0.173384
GAGE12J	0.172743	729396
ARG2	0.17261	384
HHIPL1	0.170927	84439
UBTFL1	0.169951	642623
RGS7	0.169884	6000
LOC339240	0.169805
SCARNA8	0.168606	677776
POLR2J3	0.168063	548644
MRGPRX2	0.167796	117194
CUX1	0.16679	1523
INTS9	0.165209	55756
CHAT	0.164652	1103
GAGE1	0.16264	2543
CLMN	0.162601	79789
FOXL2	0.162297	668
ODAM	0.161722	54959
DRGX	0.161607	644168
TCF21	0.161281	6943
TRPM5	0.160444	29850
FSD2	0.160169	123722
ENPP5	0.159215	59084
PHF8	0.15902	23133
OSBPL6	0.158225	114880
EGF	0.156719	1950
RSPO4	0.155983	343637
MYOM2	0.155383	9172
GRIN2B	0.155368	2904
USP22	0.154511	23326
CCDC17	0.154185	149483
NEDD9	0.154011	4739
OR2T6	0.152142	254879
AGAP11	0.152067	119385
C7orf40	0.150663
ZHX2	0.14922	22882
TSPAN8	0.149072	7103
SHC2	0.148788	25759
RHBDF1	0.148128	64285
SPA17	0.147724	53340
GBA3	0.147525	57733
DSCR6	0.147347
NPAS2	0.14719	4862
ATP2B4	0.146981	493
LHX6	0.146938	26468
CSMD1	0.146896	64478
ANKS4B	0.146412	257629
PTGER1	0.145865	5731
RERE	0.145554	473
UPP2	0.145314	151531
GPR135	0.145274	64582
RTP1	0.1439	132112
DCC	0.143508	1630
CATSPER2	0.14338	117155
KIAA0495	0.142946
FRMPD4	0.142912	9758
NPPB	0.142598	4879
PRKAB1	0.142208	5564
DSCR10	0.142045	259234
C2orf78	0.14203	388960
LOC541473	0.141934	541473
USP17L2	0.1404	377630
ZSWIM7	0.138582	125150
KCNH7	0.138355	90134
ZNF629	0.138032	23361
N6AMT2	0.13789
DNAJB5	0.137641	25822
PNMA3	0.136693	29944
HOXA11AS	0.13648
OR4N3P	0.136419	390539
AKAP14	0.135754	158798
ENOX1	0.135316	55068
CEP164	0.135059	22897
PDLIM3	0.134359	27295
MFAP2	0.133253	4237
IFNA13	0.132922	3447
RHBDL1	0.132127	9028
CSF3	0.13203	1440
CDK10	0.131991	8558
SV2B	0.131673	9899
ATCAY	0.131277	85300
ZNRF3	0.129502	84133
PRSS30P	0.128098	124221
ALK	0.127912	238
OR13C4	0.12713	138804
C21orf49	0.126606
NTN1	0.126545	9423
IGDCC4	0.126406	57722
HOXC9	0.126305	3225
PRSS48	0.126283	345062
LARGE	0.12582	9215
RBM11	0.125712	54033
GUCA1B	0.125496	2979
C14orf70	0.125307
ABCA3	0.125268	21
GAGE12D	0.125168	100132399
SLC14A2	0.125001	8170
SLIT1	0.124266	6585
GXYLT2	0.123735	727936
GAGE4	0.122566	2576
MYO16	0.121876	23026
ATP6V1B1	0.121629	525
SFT2D3	0.12112	84826
COL5A3	0.120568	50509
PCSK1N	0.120225	27344
LOC100131551	0.120074
HDAC3	0.120035	8841
GAGE13	0.11878	645051
SAMD13	0.117637	148418
GOLGA2	0.117599	2801
MGST1	0.117331	4257
OAZ2	0.116564	4947
C1orf21	0.116499	81563
GAGE2C	0.116241	2574
CATSPER2P1	0.115824	440278
GPR158	0.114799	57512
C1orf189	0.114763	388701
OR12D3	0.113324	81797
FAM9C	0.11331	171484
TUBA3C	0.113118	7278
FBXO17	0.111803	115290
BSX	0.111606	390259
C14orf167	0.111271
RAPSN	0.110983	5913
LAMC3	0.110972	10319
RGS3	0.110225	5998
LOC729375	0.110025
C8orf42	0.109766
TMEM178	0.109043
LOC347376	0.10897
GAGE2D	0.108479	729408
C16orf78	0.108221	123970
FAM193B	0.108218	54540
COBL	0.107834	23242
C4orf22	0.107655	255119
TUBA3D	0.10761	113457
GPR63	0.107605	81491
CXCL5	0.106567	6374
MMP15	0.106196	4324
BEX2	0.106024	84707
MYRIP	0.105904	25924
LDHAL6B	0.105776	92483
HGSNAT	0.105699	138050
SLC9A10	0.105342
TMEM72	0.104879	643236
NKX2-2	0.104572	4821
YBX2	0.103128	51087
GOSR2	0.102799	9570
MGC87042	0.10146
YSK4	0.100934
LOC148413	0.100482	148413
IFNA21	0.100234	3452
IFNE	0.0999471	338376
LOC284798	0.0994156	284798
GDEP	0.097155
MGC23284	0.0970923
SLC17A8	0.0959627	246213
SEMA4C	0.0954923	54910
GPR128	0.0953077
RELL2	0.0947502	285613
HIST2H3D	0.0945545	653604
IGSF10	0.094302	285313
LOC100128788	0.093472
INSL5	0.0918944	10022
GRTP1	0.0918908	79774
TEX13B	0.0917887	56156
FAM109B	0.0917308	150368
KCNRG	0.0911366	283518
CALHM3	0.090882	119395
CST1	0.0904858	1469
TRAPPC2P1	0.0900259
SPRN	0.0900174	503542
FGF12	0.0894699	2257
OR7D2	0.0891759	162998
CAMKK1	0.0881568	84254
SH3BP2	0.088002	6452
C1orf110	0.0874921
SLC6A16	0.0870203	28968
PNLDC1	0.0869484	154197
RHPN2	0.0866133	85415
ANKRD53	0.086443	79998
CDK5RAP3	0.0860793	80279
NSUN5P2	0.0859034	260294
DDX43	0.0857702	55510
OR13C8	0.084331	138802
TCP10	0.083913	6953
ARRDC4	0.083707	91947
CCDC40	0.0836521	55036
ATXN7L2	0.0834977	127002
CRYBA2	0.0825903	1412
DMC1	0.082469	11144
KIAA1908	0.0824081
MYCNOS	0.0816629	10408
LOC150185	0.0816223
LOC349114	0.0811951
CECR4	0.081122
TERT	0.0794967	7015
DHDPSL	0.0794241
TP53I3	0.0793647	9540
C4orf37	0.0792714
CHRNA10	0.0787975	57053
BCHE	0.0787819	590
ARL16	0.0786051	339231
CDKAL1	0.0782996	54901
ASCL1	0.0777476	429
GAGE2B	0.0773821	645037
SDC3	0.0773767	9672
DEFA1B	0.0772987	728358
NHLRC1	0.0772787	378884
HOXB1	0.0771347	3211
C12orf73	0.0770947	728568
C21orf88	0.0763158
C10orf93	0.0758233
DEM1	0.0742465
MORN5	0.073513	254956
C9orf117	0.0732515
DDX25	0.0728868	29118
POU2F1	0.071346	5451
SOX9	0.0711488	6662
GAGE12F	0.0701825	100008586
MGC15885	0.0692003	197003
OR1N2	0.0690931	138882
MTHFSD	0.0671182	64779
CELF5	0.0656129	60680
POU1F1	0.0649468	5449
CACNA1B	0.0647016	774
PPEF1	0.0645644	5475
KRT20	0.0645479	54474
LOC283999	0.0641193
LPCAT1	0.0636024	79888
SUFU	0.0629286	51684
TRIB3	0.0627706	57761
CUEDC1	0.0627165	404093
LOC100130093	0.0624886	100130093
C14orf49	0.0623303
SLC16A5	0.0623201	9121
HCN4	0.0613645	10021
SRRM3	0.0608402	222183
AMELX	0.0603133	265
LOC389458	0.0602908
APBA2	0.05957	321
LMBR1L	0.0595313	55716
YPEL4	0.0592579	219539
INSL6	0.0591836	11172
PIGW	0.0591541	284098
COPS7B	0.0589984	64708
TAAR9	0.0582749	134860
C2orf70	0.0574798	339778
TSC1	0.0571659	7248
LOC339788	0.0570977
SLC7A11	0.0566732	23657
PHYHIPL	0.05645	84457
ABCB9	0.0561118	23457
SCARNA12	0.0558151	677777
CRYBB3	0.0548577	1417
SIM1	0.0534169	6492
PASD1	0.0532367	139135
OR52B6	0.0528945	340980
RPL22L1	0.0523456	200916
NEUROD4	0.0507471	58158
SNORD115-26	0.0507072	100033802
INSIG1	0.0499629	3638
FZD5	0.0488259	7855
HNRNPA0	0.0486487	10949
OR8J3	0.0482095	81168
POLR2J2	0.0478963	246721
HKR1	0.0475733	284459
NAGS	0.0469077	162417
SULT4A1	0.0466112	25830
SNORA57	0.0465989	692158
C12orf68	0.0458391
OSCP1	0.0456648	127700
GBA2	0.0448478	57704
FBXL16	0.0448195	146330
NFRKB	0.044773	4798
IFNA8	0.042509	3445
MTTP	0.0417912	4547
GPM6A	0.0415319	2823
CSN1S2A	0.0413893
DYSFIP1	0.0408668
CES4	0.0405095
CCNA1	0.0404194	8900
MAGEA8	0.0400175	4107
OR10A6	0.0397454	390093
LHFPL3	0.0381603	375612
SURF4	0.0370917	6836
LPAR2	0.0366095	9170
CES3	0.0364565	23491
FAM138E	0.0360243	100124412
NAA38	0.0352773	84316
WTIP	0.0349516	126374
OR1L1	0.0348729	26737
ANKLE1	0.0347118	126549
FBXO15	0.0345675	201456
FOXR1	0.0339938	283150
ZNF71	0.0331394	58491
CSN2	0.0329627	1447
CHRNB2	0.0326414	1141
CADPS2	0.0319103	93664
GBX2	0.0307505	2637
PXN	0.030591	5829
JPH2	0.0294793	57158
AFM	0.0280043	173
PPBP	0.027023	5473
LEMD1	0.0260759	93273
EMID2	0.0257629
RAB40B	0.0250807	10966
SNORA64	0.0250154	26784
MAP7D2	0.0243928	256714
LOC145474	0.0236925	145474
PRAMEF8	0.0236909	391002
C7orf66	0.0236249	154907
IL23R	0.0231847	149233
TMEM63A	0.0221606	9725
TRPC7	0.0221173	57113
OR11H4	0.0216335	390442
UQCC	0.0215971
TRIAP1	0.0212034	51499
PLEKHG4B	0.0203489	153478
GPR52	0.0194566	9293
KIAA0141	0.0187444	9812
AFG3L1	0.018693
HES1	0.0172657	3280
SFRS9	0.0170227
PNMA5	0.0168753	114824
ATP6AP1L	0.0167133	92270
CARKD	0.016473
OR6N2	0.0158933	81442
ATP9B	0.0157262	374868
FCHSD1	0.0144875	89848
CGB7	0.0140228	94027
CGB5	0.0138323	93659
IL17D	0.013461	53342
LRRC43	0.0132627	254050
TMEM56	0.0127529	148534
ADSSL1	0.0123803	122622
CXCL3	0.0123524	2921
CDKN1C	0.0122465	1028
MBOAT1	0.0121564	154141
C2CD3	0.0114014	26005
ZCCHC16	0.0106908	340595
EWSR1	0.0106872	2130
MTMR8	0.0106071	55613
CAP1	0.0103713	10487
CCDC114	0.0101866	93233
SEZ6	0.00949658	124925
TMLHE	0.00882921	55217
PTENP1	0.00821051	11191
EHMT1	0.00809135	79813
AP4S1	0.00760471	11154
WDR59	0.00702791	79726
CGB	0.00594721
PTEN	0.00558662	5728
ARX	0.00491224	170302
A2LD1	0.00484682
TMPRSS11BNL	0.00479933	401136
GPR101	0.00410862	83550
ACCS	0.0034303	84680
PHGDH	0.00323518	26227
FAM32A	0.00247308	26017
IRX1	0.00130283	79192
GPR27	0.00084898	2850
OSBPL7	0.000129482	114881
ZNF276	-0.000435158	92822
BAG1	-0.000640951	573
CAMK2A	-0.00181107	815
ZNF479	-0.00204572	90827
NEURL	-0.00218761
OLFM1	-0.0022363	10439
C1orf226	-0.00293941	400793
NOL6	-0.00608194	65083
OR4X1	-0.00656365	390113
TCEB1	-0.00709751	6921
SNRPG	-0.00796265	6637
HORMAD1	-0.00809465	84072
UCN2	-0.0091655	90226
TGM6	-0.00923246	343641
KCNS1	-0.00954457	3787
RBMXL3	-0.00977186	139804
CEACAM20	-0.0100764	125931
ARPM1	-0.0110159
FBLL1	-0.0112759	345630
VTN	-0.0123143	7448
FXYD7	-0.0137346	53822
PGCP	-0.0138834
OR10A5	-0.0139986	144124
MAT1A	-0.0145956	4143
KIF1A	-0.014812	547
RPRM	-0.0177393	56475
SOX1	-0.0177631	6656
C3orf51	-0.0191745
LOC151174	-0.0193999	151174
SUMO4	-0.0198084	387082
C1orf115	-0.0200113	79762
ADM	-0.0200732	133
RDH5	-0.020256	5959
LOC154822	-0.0205128
TRIM42	-0.020847	287015
FOSL2	-0.0209289	2355
LHX5	-0.0217661	64211
OR14A16	-0.0218597	284532
KCNG2	-0.0224318	26251
FGFR4	-0.0228976	2264
PDDC1	-0.024154	347862
HIST1H3D	-0.0246441	8351
KRTAP4-2	-0.0254131	85291
CCDC108	-0.0260977
EIF2C2	-0.0262911
C21orf54	-0.0263026
ZFP64	-0.0269353	55734
F7	-0.0269525	2155
ARSD	-0.0271002	414
OR1N1	-0.0271331	138883
COG4	-0.0285404	25839
OR5A1	-0.0285426	219982
ARHGEF7	-0.0291718	8874
MTL5	-0.0296271	9633
CDC42EP3	-0.0297084	10602
GKN1	-0.0298013	56287
OR2T35	-0.0298063	403244
IL17F	-0.0303416	112744
CRYGA	-0.0307069	1418
ZNRF4	-0.0307271	148066
LPAR3	-0.0308089	23566
CCDC78	-0.0309984	124093
SNORA34	-0.0310202
CPN2	-0.0313359	1370
CST11	-0.0317286	140880
KCTD10	-0.0342435	83892
CHD3	-0.0365627	1107
LSM1	-0.037354	27257
ILDR2	-0.0385745	387597
OR5T2	-0.0392218	219464
PRR23B	-0.0392638	389151
SUPT4H1	-0.040071	6827
GLOD4	-0.0402465	51031
C20orf117	-0.0402468
UCP1	-0.040263	7350
ALG2	-0.0408729	85365
C14orf43	-0.0416197
ODF2	-0.0417421	4957
OR52I2	-0.0419449	143502
SEC14L5	-0.0419672	9717
MRAS	-0.0424116	22808
SNORA25	-0.0427447	684959
DPP6	-0.0429344	1804
LOC100134368	-0.0433553	100134368
OR8S1	-0.0444701	341568
DEFB135	-0.0452916	613209
HMGB3L1	-0.0457437
JAZF1	-0.0458777	221895
ZNF592	-0.0463969	9640
RADIL	-0.0474093	55698
CCDC123	-0.048526
C17orf108	-0.049026
LOC100190939	-0.0491631
PTPRR	-0.0493518	5801
C12orf34	-0.0494349
SFRS8	-0.0497247
HIST1H4L	-0.0505851	8368
C3orf21	-0.0512113
POGK	-0.0517727	57645
CATSPER1	-0.0518344	117144
C1orf50	-0.051938	79078
SNORA36B	-0.0531208	677818
TMEM49	-0.0533968
CT47A11	-0.0560447	255313
SMARCD1	-0.0563626	6602
PHACTR3	-0.0565673	116154
CPXCR1	-0.0570103	53336
CTRB2	-0.0574111	440387
KCNA7	-0.0578395	3743
PNPLA4	-0.0585179	8228
EP400NL	-0.0586006	347918
IL17A	-0.0586476	3605
CDK20	-0.0592822	23552
TMEM171	-0.0596459	134285
MAT2A	-0.0607131	4144
RAB11FIP1	-0.0620479	80223
C18orf62	-0.0622654
AQP2	-0.0623141	359
TMEM186	-0.0623471	25880
HIST1H2BE	-0.0626909	8344
CBLN2	-0.0633438	147381
MEGF6	-0.0638125	1953
KLHL30	-0.0655012	377007
FAM98A	-0.065544	25940
NOS1AP	-0.0661714	9722
TP53TG3B	-0.0675599	729355
CYFIP1	-0.0675673	23191
SYT14L	-0.0685188
AQP6	-0.0689271	363
RPRD2	-0.0694309	23248
TOMM22	-0.0696909	56993
DPRX	-0.0709946	503834
RGR	-0.0719256	5995
RAD21L1	-0.072408	642636
PRB2	-0.0726386	653247
PRB1	-0.0732944	5542
ASCC1	-0.0738858	51008
GNB5	-0.0741858	10681
ERVFRDE1	-0.0750404
DGCR8	-0.075587	54487
FFAR2	-0.0757738	2867
CERK	-0.0771981	64781
WFDC1	-0.0777731	58189
ADAM30	-0.0779432	11085
ATOH8	-0.0783928	84913
PCA3	-0.0797584	50652
FAM86B1	-0.0805549	85002
DNER	-0.0805941	92737
HIST1H2BO	-0.0845674	8348
CRYM	-0.0846183	1428
SCUBE2	-0.0854425	57758
TRIM49L	-0.0858082
MBD1	-0.0865972	4152
HES3	-0.0867461	390992
WWOX	-0.0869821	51741
SALL3	-0.0870283	27164
ECD	-0.087237	11319
DPYSL4	-0.0875669	10570
HSD17B1	-0.0878612	3292
C16orf86	-0.0882586	388284
NKAIN1	-0.0885398	79570
ARPC5L	-0.0901971	81873
LOC100130932	-0.091163
TBC1D3P2	-0.0916796	440452
MTMR1	-0.0923773	8776
CHRM1	-0.0927308	1128
PRCD	-0.0928979	768206
RASSF1	-0.0937973	11186
TMEM220	-0.0938439	388335
CXCL1	-0.094837	2919
HPGD	-0.0966859	3248
TPD52	-0.0968732	7163
CHSY3	-0.0974822	337876
UQCRB	-0.0985522	7381
PHF15	-0.0997407
HSPA1A	-0.100872	3303
DUSP8	-0.101406	1850
RAMP1	-0.101817	10267
PHF5A	-0.101852	84844
NDUFB3	-0.103488	4709
FLJ16779	-0.104328	100192386
ADI1	-0.10451	55256
HSPA1B	-0.104975	3304
KIF25	-0.106807	3834
SIX6	-0.107807	4990
LASS4	-0.108377
FUCA2	-0.111584	2519
OR6K2	-0.112073	81448
NICN1	-0.113244	84276
KIAA0174	-0.113345
LRRC30	-0.113951	339291
TMEM120B	-0.114627	144404
WDR92	-0.114909	116143
KRTAP13-2	-0.116507	337959
KRTAP5-1	-0.118474	387264
ORAOV1	-0.118933	220064
HARS2	-0.119286	23438
IVNS1ABP	-0.119415	10625
KRTAP4-1	-0.12307	85285
MAP2K6	-0.123225	5608
MGC14436	-0.123891
ANKLE2	-0.124468	23141
TRIM48	-0.124763	79097
GAR1	-0.128349	54433
FAM81A	-0.128359	145773
KLHL18	-0.130386	23276
FAM136A	-0.131746	84908
MCF2L	-0.131868	23263
SLC17A6	-0.132337	57084
DKFZP434L187	-0.132469	26082
UQCRHL	-0.132843	440567
APOLD1	-0.133794	81575
KGFLP1	-0.135434	387628
C21orf121	-0.136405
CYB5A	-0.138702	1528
C15orf37	-0.139652
MBD6	-0.140714	114785
CHRNE	-0.140882	1145
HIST1H2BJ	-0.141636	8970
ANKRD23	-0.141984	200539
C17orf67	-0.142528	339210
PF4	-0.142939	5196
NKAIN4	-0.143404	128414
UPK2	-0.143922	7379
PTGR1	-0.143985	22949
GCNT3	-0.144306	9245
DOPEY2	-0.14445	9980
ANAPC7	-0.145901	51434
GSG1L	-0.146311	146395
PPIP5K1	-0.146788	9677
GORASP2	-0.147772	26003
SLC9A4	-0.150784	389015
BCAN	-0.152103	63827
BANP	-0.152414	54971
ANXA2P1	-0.154694	303
HIST1H2AJ	-0.155481	8331
C1orf203	-0.155736
MXRA7	-0.156178	439921
PDZD7	-0.157804	79955
KIAA1539	-0.157825
PDF	-0.158421	64146
ZADH2	-0.158652	284273
DDX23	-0.160298	9416
PI4KA	-0.16112	5297
HINT1	-0.161439	3094
GPRC5B	-0.16553	51704
UGT1A3	-0.165706	54659
UBE2N	-0.166364	7334
UQCRH	-0.16673	7388
ALX1	-0.167409	8092
DTX4	-0.167623	23220
TSPAN14	-0.168579	81619
TOMM5	-0.169609	401505
C2orf72	-0.16991	257407
RIPK1	-0.170335	8737
DDX19B	-0.170406	11269
PHLDA2	-0.171104	7262
NKX2-8	-0.171277	26257
DNAJC15	-0.171574	29103
RNF114	-0.171954	55905
COX7A2L	-0.17204	9167
KIT	-0.173227	3815
HSPE1	-0.174786	3336
C3orf31	-0.175338
SNORA59B	-0.175423	677882
C13orf38	-0.176975
FAM82A2	-0.177021
DYNLL2	-0.177358	140735
CHGA	-0.178465	1113
NIT2	-0.178653	56954
ZDHHC7	-0.18091	55625
SLC22A1	-0.182859	6580
KBTBD10	-0.186892
GABRA5	-0.189081	2558
ARFIP2	-0.189172	23647
C14orf166	-0.190154	51637
ELFN2	-0.19027	114794
PRPF4	-0.190756	9128
SNRPD1	-0.19095	6632
NRIP3	-0.191417	56675
SNX27	-0.192523	81609
PPP1R15A	-0.192903	23645
ACSL1	-0.193514	2180
FAM40A	-0.193681
KCP	-0.196264	375616
CXorf51	-0.196563
TFAP2E	-0.197135	339488
CEP250	-0.197662	11190
HBQ1	-0.198207	3049
HIST1H2AL	-0.199291	8332
EXOSC6	-0.199579	118460
UBAC2	-0.200286	337867
AHRR	-0.200786	57491
TRUB2	-0.202311	26995
HMGXB3	-0.205065	22993
ADAR	-0.206514	103
C11orf20	-0.207087
MRPS28	-0.207333	28957
TLX3	-0.21113	30012
SIK1	-0.211656	150094
HPS5	-0.212254	11234
PPAPDC1A	-0.212381
PINX1	-0.213859	54984
CRYL1	-0.21453	51084
FAM22G	-0.215542
SMURF1	-0.216103	57154
TCHP	-0.216213	84260
NPM2	-0.216624	10361
SCLY	-0.217064	51540
FIBCD1	-0.219981	84929
ALG14	-0.220785	199857
ABCC5	-0.222912	10057
DGCR5	-0.223308	26220
PDRG1	-0.224819	81572
ACIN1	-0.225201	22985
SFXN2	-0.226729	118980
MRPS36	-0.228992	92259
OMG	-0.232807	4974
COX4NB	-0.234967
MYL12B	-0.236275	103910
ANXA2P2	-0.237407	304
LYPD1	-0.238837	116372
CHFR	-0.239822	55743
GPR150	-0.240426	285601
FOXF2	-0.241202	2295
ENOSF1	-0.242876	55556
PA2G4P4	-0.24291	647033
VDAC3	-0.243661	7419
CASQ2	-0.243823	845
APTX	-0.244454	54840
C17orf55	-0.244577
GTF2H5	-0.245473	404672
EIF2B5	-0.246309	8893
MFSD9	-0.246683	84804
CCND1	-0.247116	595
TTC4	-0.249245	7268
LSM3	-0.250301	27258
SLC25A25	-0.250999	114789
ANXA2	-0.251787	302
HAO2	-0.253288	51179
TKTL1	-0.254636	8277
OR1F1	-0.254801	4992
HIATL2	-0.257114
FXN	-0.261756	2395
CCDC115	-0.263716	84317
PARL	-0.265447	55486
METTL9	-0.267786	51108
C10orf108	-0.268255
KCNU1	-0.269537	157855
MRPL22	-0.271147	29093
PRDX1	-0.272905	5052
GABBR2	-0.273116	9568
METT11D1	-0.27497
LPIN3	-0.275848	64900
SLC35D2	-0.27921	11046
TMEM215	-0.280995	401498
ERC1	-0.28249	23085
SLC43A3	-0.284571	29015
SLC7A6	-0.285716	9057
COPS8	-0.286781	10920
CST2	-0.287841	1470
KIAA1467	-0.287879
PRKAG2	-0.288319	51422
LOC441089	-0.288744
KIAA0562	-0.289556
LRRN4CL	-0.290137	221091
MOBKL2B	-0.290192
C13orf23	-0.293582
C2orf29	-0.293705
HSF4	-0.293964	3299
TTC39A	-0.295121	22996
ZFAND5	-0.295525	7763
VGF	-0.295741	7425
NR2E1	-0.298603	7101
COQ9	-0.300025	57017
C12orf43	-0.303507	64897
NDUFAB1	-0.306296	4706
KRT27	-0.308944	342574
TMEM199	-0.30912	147007
CNNM1	-0.309863	26507
ARSH	-0.312706	347527
WNK2	-0.313797	65268
ATP11A	-0.313869	23250
PRKAG1	-0.31461	5571
SLC38A7	-0.315853	55238
CIAPIN1	-0.315983	57019
C6orf145	-0.31726
C13orf35	-0.31814
ZNF114	-0.319504	163071
GNAL	-0.319601	2774
C16orf61	-0.320628
CDK15	-0.325708	65061
CELSR1	-0.327421	9620
FHOD3	-0.329383	80206
ANAPC5	-0.335059	51433
IER3IP1	-0.335094	51124
HABP4	-0.335291	22927
UNG	-0.34033	7374
MPPE1	-0.341977	65258
GPR19	-0.342846	2842
MAPK8IP2	-0.346528	23542
MYL12A	-0.347232	10627
DNAJA4	-0.351546	55466
THOC3	-0.351821	84321
GPRC5A	-0.356666	9052
C12orf5	-0.356993
ATP5A1	-0.36531	498
MRPS7	-0.366589	51081
GORASP1	-0.366762	64689
C19orf71	-0.371305	100128569
LRRC39	-0.37426	127495
EHD4	-0.376898	30844
SYNE2	-0.382057	23224
GPHN	-0.382087	10243
UQCRFS1	-0.383392	7386
TRMT12	-0.385044	55039
BAHCC1	-0.386698	57597
FECH	-0.386728	2235
ILKAP	-0.390081	80895
SH2D5	-0.395321	400745
DPH2	-0.397681	1802
NOV	-0.399965	4856
EPHA8	-0.402365	2046
PDE6D	-0.408031	5147
MAL	-0.408078	4118
HBXIP	-0.408311
YRDC	-0.40963	79693
SOCS6	-0.41408	9306
STOML3	-0.417681	161003
PWP1	-0.423661	11137
MTCH2	-0.425497	23788
GREB1	-0.429483	9687
OSBPL9	-0.431935	114883
TRIM32	-0.435142	22954
PNPLA3	-0.43556	80339
C19orf12	-0.436914	83636
ATP6V1G1	-0.445495	9550
CA8	-0.455754	767
NARS	-0.455931	4677
TGIF1	-0.458305	7050
GAPDHS	-0.459459	26330
B3GALTL	-0.460015
C6orf192	-0.46455
HHAT	-0.470174	55733
HADHB	-0.474008	3032
MTHFD1L	-0.476845	25902
C1orf113	-0.478912
SNCA	-0.480668	6622
C1orf128	-0.484467
PARD6G	-0.488016	84552
SH3BP4	-0.488638	23677
STRADB	-0.490363	55437
RNF144B	-0.494214	255488
SDCBP	-0.494982	6386
C9orf30	-0.4956
GPR56	-0.500252
CHMP1B	-0.501922	57132
RAB7A	-0.503663	7879
C18orf10	-0.504444
RAB38	-0.504958	23682
PITRM1	-0.506649	10531
SNAI2	-0.511248	6591
GALNT3	-0.514939	2591
VEPH1	-0.519763	79674
RTTN	-0.521046	25914
SUCLG1	-0.526353	8802
EPM2A	-0.550131	7957
CDC16	-0.550828	8881
ABCC2	-0.560849	1244
AIFM1	-0.56667	9131
TYR	-0.571561	7299
GCNT2	-0.583095	2651
MLANA	-0.60186	2315
NHEJ1	-0.631612	79840
IRF4	-0.631926	3662
GPR143	-0.650192	4935
DERA	-0.657137	51071
C6orf218	-0.665995
PPM1H	-0.680085	57460
CABLES1	-0.692703	91768
MRPL44	-0.720185	65080
TFAP2A	-0.74798	7020
TRIM63	-0.763067	84676
TRPM1	-0.782674	4308

## Sheet: Mitotic_cell_cycle
Symbol	Weight	ENTREZID
PLK1	0.900272	5347
TROAP	0.887501	10024
PKMYT1	0.886889	9088
AURKB	0.87021	9212
C16orf59	0.867019	80178
CDCA8	0.856429	55143
CDCA3	0.850482	83461
C17orf53	0.844581	78995
KIF22	0.819162	3835
GINS2	0.795477	51659
CHAF1A	0.789956	10036
UBE2S	0.789479	27338
TRAIP	0.781281	10293
WDR62	0.780352	284403
POC1A	0.773152	25886
SKA1	0.744565	220134
KPNA2	0.736307	3838
MTP18	0.711536
CKS2	0.710476	1164
PTTG1	0.70346	9232
TUBA1C	0.695549	84790
DTYMK	0.680034	1841
TYMS	0.67927	7298
TUBA1B	0.674766	10376
SUV39H1	0.670227	6839
CENPO	0.642113	79172
HNRNPL	0.642019	3191
SAE1	0.640889	10055
LMNB2	0.627619	84823
PKN3	0.626864	29941
DCTPP1	0.620998	79077
CDCA4	0.605837	55038
PPM1G	0.598806	5496
H2AFZ	0.595341	3015
CTPS	0.59393
HN1	0.588936	51155
CCNE1	0.587746	898
RAN	0.586133	5901
PSMC3IP	0.563906	29893
MAP6D1	0.552501	79929
FANCG	0.540119	2189
WDR77	0.534167	79084
CDK4	0.530457	1019
RHEBL1	0.514229	121268
LIG1	0.514109	3978
PPIH	0.510646	10465
EIF4A1	0.50985	1973
CCDC137	0.507257	339230
DBF4B	0.504428	80174
PGAM1	0.487318	5223
SLC26A6	0.486997	65010
ZC3HC1	0.400025	51530
C18orf56	0.398346
NTN4	-0.482847	59277
DEPDC6	-0.482912
SNX1	-0.531768	6642
NR3C2	-0.573998	4306
CBX7	-0.640444	23492

## Sheet: Interferons
Symbol	Weight	ENTREZID
PARP14	0.924424	54625
DDX60	0.90327	55601
PARP9	0.902204	83666
XAF1	0.896514	54739
IFIH1	0.893369	64135
IFI44L	0.878208	10964
OAS2	0.869354	4939
RSAD2	0.869094	91543
DTX3L	0.86869	151636
OAS1	0.854221	4938
IFIT3	0.850539	3437
STAT1	0.842727	6772
IFIT2	0.829308	3433
SAMD9L	0.825376	219285
IFI44	0.820014	10561
DDX58	0.813854	23586
HERC6	0.806729	55008
SP100	0.799916	6672
APOL6	0.799646	80830
IFIT1	0.792951	3434
SP110	0.779533	3431
TRIM34	0.773932	53840
UBE2L6	0.766788	9246
CMPK2	0.764172	129607
TRIM21	0.76146	6737
LAP3	0.756519	51056
IFIT5	0.751091	24138
DDX60L	0.743537	91351
RNF213	0.733987	57674
NMI	0.712796	9111
TLR3	0.704084	7098
SAMD9	0.697786	54809
OAS3	0.69696	4940
GBP3	0.695499	2635
TRIM14	0.691017	9830
PSMB8	0.687854	5696
USP18	0.674484	11274
PARP12	0.666953	64761
ZNFX1	0.646148	57169
ERAP1	0.638529	51752
TRIM5	0.635479	85363
EIF2AK2	0.59094	5610
BTN3A2	0.575048	11118
BST2	0.565767	684
HERC5	0.559604	51191
PRIC285	0.55828
LACTB	0.489745	114294
FAM111A	0.477904	63901
PCGF5	0.442196	84333
GTF3C2	-0.379027	2976
ANO7	-0.450502	50636
NT5DC2	-0.568687	64943
