# Supplementary material for: Underexpression of Specific Interferon Genes Is Associated with Poor Prognosis of Melanoma
Source: PLoS One. 2017 Jan 23;12(1):e0170025. doi: 10.1371/journal.pone.0170025 (PMC5256985; doi:10.1371/journal.pone.0170025)
Supplement: S4 File — Our results can be conveniently reproduced using these R scripts. Uncompress the tarball file, install the packages mentioned in the settings.R script, and then source the runall.R script. This code works on Unix (Linux or Mac OS X). Data will be downloaded from TCGA and the results will be saved in the current directory. A desktop computer with a 2.8 GHz CPU and 8 GB of memory will reproduce all results in less than an hour. (ZIP) [file pone.0170025.s004.zip › melanoma_2016/accelFailAnalysis.R]

## accelFailAnalysis.R by Philip Yao and Aamir Zainulabadeen
## Performs accelerated failure time model and prediction on each subset of
## selected modules.
##

## setParam specifies which set of the partitioned data we are using.
## inputParam is the set with the best modules
## trainParam is a list with the names of the training dataset
## clinical includes the time as well as the 
## validParam is a list with the names of the validation dataset. No validation if NULL.
## confL is our cutoff recal for low risk predictions
## confH is our minimum recal for high risk predictions
## until is the minimum survival time with probability conf considered as low risk
## xmax1 is the maximum time for plotting the K-M curves
## features are the (projected) eigengenes for each sample, including the projected values

accelFailAnalysis <- function(setParam, inputParam, trainParam, clinical,
		     	      inputTime, inputEvent, yTrain,
                              validParam, weight= NULL, confL=0.2,
                              confH=0.1, until=10, xmax1=15, features=NULL,
                              predType="lp", doTitle=TRUE, TCGA=FALSE, LELUNDS=FALSE,
                              resultPath, survDat, varDat){

    survPath <- file.path(resultPath, varDat, "survival", survDat)
    dir.create(path = survPath, recursive = TRUE, showWarnings = FALSE)
    doValid <- !is.null(validParam)
    
    ## Input Files
    yTrainLocation <- file.path(resultPath,
                                varDat, "penalizedCox",
                                paste("training_y_set_",
                                      setParam, ".RData",
                                      sep = ""))

    ## Path to the training dataset of yTrain
    yValidLocation <- file.path(resultPath,
                                varDat,"penalizedCox",
                                paste("validation_y_set_", setParam, ".RData", sep = ""))
    ## Path to the validation dataset of yValid


    ## Output Files
    accelFailPath <- file.path(survPath,"accelFailTime")

    if (doValid)  {
        ## Load Surv Objects
        load(yTrainLocation) ## Saved as yTrain
        load(yValidLocation) ## Saved as yValid

        trainAFTPath <- file.path(accelFailPath, "training")
        validAFTPath <- file.path(accelFailPath, "validation")
        dir.create(path = trainAFTPath, recursive = TRUE, showWarnings = FALSE)
        dir.create(path = validAFTPath, recursive = TRUE, showWarnings = FALSE)
    } else {
        trainAFTPath <- file.path(survPath, "accelFailTime", "entireSetAFT")
        dir.create(path = trainAFTPath, recursive = TRUE, showWarnings = FALSE)
    }
    
    
    ## If weight is not specified
    if(is.null(weight)){
        weight <- rep(1, nrow(yTrain))
    }

    ## Create Power Set
    powerSet <- list()
    for(counter in 1:length(inputParam)) {
        powerSet <- c(powerSet, combn(inputParam, m = counter, simplify = FALSE))
    }

    ## Create training dataset
    ## Note: trainParam is not in same order as sortedClinical.
    ## Thus, %in% is used.
    if (TCGA) {
        trainClinical <- clinical[rownames(clinical) %in% trainParam,]
	trainClinical[,"Months"] <- trainClinical[,"Months"] / 12
	trainClinical[,"Status"] <- (trainClinical[,"Status"] == "Recurred/Progressed") * 1
    }

    if (LELUNDS) {
       	trainClinical <- clinical[rownames(clinical) %in% trainParam,]
	trainClinical[,"Months"] <- trainClinical[,"Years"] 
	trainClinical[,"Status"] <- (trainClinical[,"Status"] == "dead") * 1
    }

    ## Concatenate
    ## Note: Subsetting orders the data to eigengenes, which is necessary
    trainD <- as.data.frame(cbind(features[rownames(trainClinical),], trainClinical))
    
    if (doValid)  {
        ## Create validation dataset
        validClinical <- sortedClinical[rownames(sortedClinical) %in% validParam,]
        validClinical[,"Months"] <- validClinical[,"Months"] / 12
        validClinical[,"Status"] <- (validClinical[,"Status"] == "Recurred/Progressed") * 1

        ## Concatenate
        ## Note: Subsetting orders the data to eigengenes, which is necessary
        valiD <- as.data.frame(cbind(features[rownames(validClinical),],
                                     validClinical))
    }
    
    ## Fit accelerated failure time model to all sets and plot
    print("Fitting accelerated failure models....")
    for(set in 1:length(powerSet)){
        ## Rename the element of power set
        subPowerSet <- paste(powerSet[[set]], collapse = "-")
        print(subPowerSet)

        ## features must remain in this format. Do not use subPowerSet.
        currentModule <- powerSet[[set]]

        if (doValid) {
            ## Output .txt files
            outFile <- file.path(trainAFTPath,paste("info_fold", setParam, "_subset", set,
                                                    "_(", subPowerSet, ")t.txt",sep = ""))
            
            outFileV <- file.path(validAFTPath, paste("info_fold", setParam, "_subset", set,
                                                      "_(", subPowerSet, ")v.txt", sep = ""))

        } else {
            ## Output .txt files
            outFile <- paste(trainAFTPath, "_subset", set, "_(", subPowerSet, ")t.txt",sep = "")
            
        }

        formulaI <- as.formula(paste("yTrain ~", paste(currentModule,collapse="+")))
        fitI <- survreg(formula = formulaI,
                        data = as.data.frame(features[rownames(clinical),]),
                        dist='weibull', scale=1, weight = weight)
        
        capture.output(summary(fitI), file = outFile)
        print(paste("A summary of the survival model was written in",outFile))
        
        ## Make predictions and find good cutoffs
        predictI <- predict(fitI, type = predType, newdata = as.data.frame(trainD))
        found <- find.alive.cutoff(hope = predictI, time1 = trainD[,"Months"],
                                   until = until, minRecall = confL)
        foundH <- find.alive.cutoff(hope = predictI, time1 = trainD[,"Months"],
                                    until = until, minRecall = confH,
                                    risk = "High")

        ## Condition for training:
        cond <- rep(x = NA,times = length(predictI))
        cond[predictI>=found$cutoff] <- "Low"
        cond[predictI<=foundH$cutoff] <- "High"
        cond[is.na(cond)] <- "Med"

        if (doValid)  {
            ## Condition for validation: 
            predictV <- predict(fitI, type = predType, newdata = as.data.frame(valiD))
            predictV <- predictV*(2*(predType!="risk")-1)
            condV <- rep(x = NA, times = length(predictV))
            condV[predictV >= found$cutoff] <- "Low"
            condV[predictV <= foundH$cutoff] <- "High"
            condV[is.na(condV)] <- "Med"
	    save(condV, file = file.path(survPath, "condV.RData"))
        } 

        names(cond) <- names(predictI)
        if(any(rownames(trainD) != names(cond))) {
            stop("Rows of trainD are assumed to be
                  in the same order as names of cond!")
        }

        save(cond, file = file.path(survPath, "cond.RData"))
        
        ## Log-Rank test to calculate P-value for training dataset
        ## We don't consider Medium risk in computing the p-value.
        survRes <- Surv(time=trainD[cond!="Med","Months"],
                        event=trainD[cond!="Med","Status"],type='right')
        
    	survdiffRes <- survdiff(formula=survRes ~ cond[cond!="Med"])
	outRdataFile <- file.path(accelFailPath, paste(subPowerSet, "_survDiff.RData", sep=""))
	save(survdiffRes, file=outRdataFile)
	capture.output(survdiffRes, file = outFile, append=TRUE)

        if (doValid) {
            ## Log-Rank test to calculate P-value for validation dataset
            survResV <- Surv(time = valiD[condV != "Med", "Months"],
                             event = valiD[condV != "Med", "Status"], type = 'right')
            
            survdiffResV <- survdiff(formula = survResV ~ condV[condV != "Med"])
            capture.output(survdiffResV, file = outFileV, append = TRUE)
        }
        
    	## Create plots and save
    	png(file.path(accelFailPath,paste("lp_fold", setParam, "_subset",
                                          set, "_(", subPowerSet, ")t.png",sep="")))
        
    	plot(predictI, trainD[,"Months"] / 12, col = trainD[,"Status"] + 2, xlab="Predicted Time", ylab="Time To Last Followup")
    	abline(v = found$cutoff, col = 'darkgreen')
    	abline(v= foundH$cutoff, col = 'orange')
    	titleL <- paste("# of predicted low risk cases (recall >",confL,
                        ") = ", found$num)
        
    	titleH <- paste("# of predicted high risk cases (recall >",confH,
                        ") = ", foundH$num)
        if (doTitle) {
            title(paste(titleL,titleH,sep="\n"))
        }
        
	legend("topright", col=2:3, c("DiseaseFree","Recurred/Progressed"),
               pch=1)
        
    	dev.off()

        ## different saves for cross validation and entire set AFT 
        if (doValid) {        
            ## KM Plot
            png(accelFailPath(trainAFTPath,paste("surv_fold", setParam, "_subset",
                                                 set, "_(", subPowerSet, ")t.png", sep="")))
            
            plot(survfit(formula = yTrain ~ cond, data = cbind(trainD,cond)),
                 xmax=xmax1, col = c('red','green','blue'), main = titleL)
            
            legend("bottomleft", col = c('green','blue','red'),
                   c("Low risk","Medium risk","High risk"), pch=1)
            
            ## Calculate P Value again to put on legend of graph
            pVal <- 1 - pchisq(survdiffRes$chisq, length(survdiffRes$n) - 1)
            legend("topright", c("P value:", pVal))
            dev.off()
        } else {
            ## KM Plot
            outKMfile <- file.path(trainAFTPath,paste("surv_fold", setParam, "_subset",
                                                      set, "_(", subPowerSet, ").png", sep=""))
            
            png(outKMfile)
            survfitOutput <- survfit(formula = yTrain ~ cond, data = cbind(trainD,cond))
            plot(survfitOutput,
                 xmax=xmax1, col = c('red','green','blue'), main=NULL)
            legend("bottomleft", col = c('green','blue','red'),
                   c("Low risk","Medium risk","High risk"), pch=1)

            ## Calculate P Value again to put on legend of graph
            pVal <- 1 - pchisq(survdiffRes$chisq, length(survdiffRes$n) - 1)
            legend("topright", c("P value:", pVal))
            dev.off()

            outKMfile <- file.path(accelFailPath, paste(subPowerSet,
                                                        "_survfitOutput.RData", sep=""))
            ## save the important objects
            save(survfitOutput, file = outKMfile)
            save(cond, file = file.path(accelFailPath, paste(subPowerSet, "_cond.RData", sep="")))
        }


        if (doValid){
            ## Validation set:
            png(file.path(validAFTPath,paste("surv_fold", setParam, "_subset",
                                             set, "(", subPowerSet, ")v.png", sep="")))
            
            plot(survfit(formula=yValid ~ condV, data=cbind(valiD,condV)),
                 xmax=xmax1, col=c('red','green','blue'))
            
            legend("bottomleft", col=c('green','blue','red'),
                   c("Low risk","Medium risk","High risk"), pch=1)
            save(condV, file = file.path(accelFailPath, "condV.RData"))
	    ## P value
            pVal <- 1 - pchisq(survdiffResV$chisq, length(survdiffResV$n) - 1)
            legend("topright", c("P value:", pVal))
            dev.off()
        }
        
	## Eigengenes:
    	Prognosis <- as.data.frame(trainD[,"Status"])
    	rownames(Prognosis) <- rownames(trainD)
        colnames(Prognosis) <- "Status"
    	Prognosis[Prognosis == 0] <- "DiseaseFree"
    	Prognosis[Prognosis == 1] <- "Recurred/Progressed"
    	png(file.path(accelFailPath,paste("eigen_fold", setParam, "_subset",
                                          set, "(", subPowerSet, ")t.png", sep="")))
        
    	pheatmap.type(Data=trainD[, currentModule, drop=FALSE], annRow = Prognosis,
                      cluster_cols = FALSE, show_rownames = FALSE)
        
    	dev.off()
    	capture.output(table(cond,trainD[,"Status"]),
                       file = outFile, append=TRUE)
        
        if (doValid) {
            capture.output(table(condV,valiD[,"Status"]),
                           file = outFileV, append = TRUE)
        }
    } ## End for.
}
