# Supplementary material for: Underexpression of Specific Interferon Genes Is Associated with Poor Prognosis of Melanoma
Source: PLoS One. 2017 Jan 23;12(1):e0170025. doi: 10.1371/journal.pone.0170025 (PMC5256985; doi:10.1371/journal.pone.0170025)
Supplement: S4 File — Our results can be conveniently reproduced using these R scripts. Uncompress the tarball file, install the packages mentioned in the settings.R script, and then source the runall.R script. This code works on Unix (Linux or Mac OS X). Data will be downloaded from TCGA and the results will be saved in the current directory. A desktop computer with a 2.8 GHz CPU and 8 GB of memory will reproduce all results in less than an hour. (ZIP) [file pone.0170025.s004.zip › melanoma_2016/coxAnalysis.R]

## coxAnalysis.R by Philip Yao and Aamir Zainulabadeen
## Function to perform cox regression analysis

## Arguments:
## setNum: Which subset are you inputting? Name it with a number. If NULL, then we are using all the data.
## dataCategory: Training data, validation data, or all data?
## inputTime: Time for Surv function
## inputEvent: Event for Surv function
## inputMatrix: Matrix for Surv function
## glmOutPath: Output path for coxAnalysis
## weight: weights in glmnet

coxAnalysis <- function(setNum = 1, dataCategory = "training", inputTime,
                        inputEvent, inputMatrix, glmOutPath, weight = NULL){

    ## check if we are doing cross validation
    if (!is.null(setNum)) {
        ## Output Files
        glmAllFile <- file.path(glmOutPath, paste(dataCategory, "_coefGlmnet_",
                                                  setNum, ".txt", sep = ""))
        
        y1Out <- file.path(glmOutPath, paste(dataCategory, "_y_set_", setNum,
                                             ".RData", sep = ""))
        
        pngGlmOut <- file.path(glmOutPath, paste(dataCategory,
                                                 "_regularization_set_", setNum,
                                                 ".png", sep = ""))
    } else {
        ## Output Files
        glmAllFile <- file.path(glmOutPath, paste(dataCategory, "_coefGlmnet_",
                                                  ".txt", sep = ""))
        
        y1Out <- file.path(glmOutPath, paste(dataCategory, "_y",
                                             ".RData", sep = ""))
        
        pngGlmOut <- file.path(glmOutPath, paste(dataCategory,
                                                 "_regularization_set_",
                                                 ".png", sep = ""))
    }

     dir.create(path = glmOutPath, recursive = TRUE, showWarnings = FALSE)
    
    ## Calculate Surv object. This is dependent on the category of data. Also
    ## create a temporary yVar variable
    if(dataCategory == "training"){
        yTrain <- Surv(time = inputTime, event = inputEvent, type = "right")
    	save(yTrain, file = y1Out)
	yVar <- yTrain
    } else if(dataCategory == "validation"){
        yValid <- Surv(time = inputTime, event = inputEvent, type = "right")
	save(yValid, file = y1Out)
	yVar <- yValid
    } else if (dataCategory == "allSamples") {
        yAllSamples <- Surv(time = inputTime, event = inputEvent, type = "right")
    	save(yAllSamples, file = y1Out)
	yVar <- yAllSamples
    }
    
    ## Weight of 1 to all if NULL
    if(is.null(weight)){
        weight <- c(rep(1,nrow(yVar)))
    }
    
    ## Penalized Cox
    fitGlmnet <- glmnet(x = inputMatrix, y = yVar, family = "cox", alpha=1,
                        weights=weight);

    ## catch if we are not doing cross validation
    if (!is.null(setNum)) {
        capture.output(print(paste("Subset: ", setNum, sep = "")),
                       print(coef(fitGlmnet)[,1:10]), cat("\n\n"),
                       file=glmAllFile, append=TRUE);
    }
    else {
        capture.output(print(paste("Subset: ", setNum, sep = "")),
                       print(coef(fitGlmnet)[,1:10]), cat("\n\n"),
                       file=glmAllFile, append=TRUE);
    }
    
    png(pngGlmOut)
    plot(fitGlmnet)
    dev.off()

    ## Necessary variable for upcoming logic
    coGlmMatrix <- coef(fitGlmnet)

    ## Find the best modules, settings ::
    ## Determine best modules
    ind <- 1

    ## Index for bestModules
    bestModIndex <- 1
    
    ## Vector to hold the best modules
    bestModules <- character(nrow(coGlmMatrix))

    while((ind < ncol(coef(fitGlmnet))) & !is.vector(coGlmMatrix)){
        sortedCoef <- sort(abs(coGlmMatrix[,ind]), decreasing = TRUE)
        sortedCoef <- sortedCoef[!(sortedCoef == 0)]
        while(length(sortedCoef) != 0){
            bestModules[bestModIndex] <- names(sortedCoef[1])
            coGlmMatrix <- coGlmMatrix[!rownames(coGlmMatrix) %in%
                                       names(sortedCoef[1]),];
            
            sortedCoef <- sortedCoef[!names(sortedCoef) %in%
                                     names(sortedCoef[1])];
            bestModIndex <- bestModIndex + 1
            if(is.vector(coGlmMatrix)){
                break
            }
        }
        ind <- ind + 1
    }
    ## Get last module
    bestModules[bestModules==""] <-rownames(coef(fitGlmnet))[!rownames(coef(fitGlmnet)) %in%
                                  bestModules]
    
    return(bestModules)
}
