# Supplementary material for: Underexpression of Specific Interferon Genes Is Associated with Poor Prognosis of Melanoma
Source: PLoS One. 2017 Jan 23;12(1):e0170025. doi: 10.1371/journal.pone.0170025 (PMC5256985; doi:10.1371/journal.pone.0170025)
Supplement: S4 File — Our results can be conveniently reproduced using these R scripts. Uncompress the tarball file, install the packages mentioned in the settings.R script, and then source the runall.R script. This code works on Unix (Linux or Mac OS X). Data will be downloaded from TCGA and the results will be saved in the current directory. A desktop computer with a 2.8 GHz CPU and 8 GB of memory will reproduce all results in less than an hour. (ZIP) [file pone.0170025.s004.zip › melanoma_2016/eigenScript.R]

## eigenScript.R
## Authors :: Philip Yao and Aamir Zainulabadeen
## 2016-06-13
## 
## A script to read in TCGA melanoma expression data and to compute the
## eigengenes of these data.
##
##


## if True, calculate the beta residuals, if FALSE use the betaRes below for network construction
computeBeta <- TRUE
if(!computeBeta){
    ## the power to raise each correlation to
    betaRes <- 4
    ##betaRes <- 5
    ##betaRes <- 6 ## used on 2016-06-27_beta6 
}

### INPUT FILES ###
geneTimePath <- file.path(resultPath, "geneTimeCor.RData")
##^Data for gene time correlations

clinicalPath <- file.path(resultPath, "clinical.RData") ##Clinical Data
melanomaTcgaPath <- file.path(dataPath, "melanomaTcga.RData") ##MelanomaTcga data

### OUTPUT FILES ###
resPath <- file.path(resultPath, varDat, "eigengenes") ##Output path

##Plot of Spearman's rank correlation (sorted data)
sortedCorPlotFile <- file.path(resPath, "sortedCorPlot.png") 
dir.create(path = resPath, recursive = TRUE, showWarnings = FALSE)
pigengeneFile <- file.path(resPath, "melEigengenes.RData")
projectFile <-  file.path(resPath, "projected.RData")


## Timing:
startTime <- Sys.time()
print("eigenScript started at:")
print(startTime)

## Loading:
load(geneTimePath) ## geneTimeCor
load(melanomaTcgaPath) ## melanomaTcga

print("loading data took:")
print(Sys.time() - startTime)
print("Loaded data stored in object 'geneTimeCor' and 'melanomaTcga'")

## Sort the data, preserve gene name ids
sortedGTCor <- sort(abs(geneTimeCor),decreasing=TRUE, na.last=TRUE)

## Plot the sorted data
m2 <- "Absolute value of Spearman's rank correlation of gene with d.f. time"
png(sortedCorPlotFile)
plot(sortedGTCor, pch ='.', main=m2)
dev.off()

## A matrix with one column containing the top third gene names
topThird <- names(sortedGTCor[1:ceiling(length(sortedGTCor)/3)])

## Get the topthird of the lrpkm data from filter.R
wData <- melanomaTcga$lrpkm[, topThird]
print(wData[1:3,1:4])

## Load the clinical data and format it
load(clinicalPath) ## stored in variable clinical
clinicalClean <- clinical[ !is.na(clinical[,"Months"]) & !is.na(clinical[,"Status"]), ]
clinicalClean <- clinicalClean[clinicalClean$Months > 0, ]
meLabels <- clinicalClean[,"Status"]
names(meLabels) <- rownames(clinicalClean)

## Force all the censored samples to NA as these patients have
## only been disease free for a short amount of time
## Also removes na's in Months
meLabels[(clinicalClean[,"Months"] < monthThreshold) & (clinicalClean[,"Status"] == "DiseaseFree")] <- NA

## Remove all 'NA' values in Status from Label matrix and gene expression matrix (wData)
## We should have removed NA in Months too but there are only 8 such cases.
meLabels <- na.omit(meLabels)
wDataClean <- wData[rownames(wData) %in% names(meLabels), ]


## Calculate the gene expression network
## ASK DR. Zare ABOUT VERBOSE PARAM AND RsquaredCut param !!! 
verbose <- 3 ## You want to see some details and monitor the computation. --Habil.
seed <- 1

## Timing for the calculation
startTime <- Sys.time()
print("Gene Network is being constructed...")
print(startTime)

if (computeBeta)
{
    ## Calculates residuals to feed the network for this data set
    calculateBetaRes <- calculate.beta(saveFile = NULL, RsquaredCut = 0.8,
                                       Data = wData, verbose = verbose)
    
    if (is.na(calculateBetaRes[["power"]])) {
        stop("power is NA!")
    }
    
    power <- calculateBetaRes[["power"]]
    
} else {
    power <- betaRes
}

## Make the network!
wgResAll <- list()
set.seed(seed)
wDataBs <- wData
## The Jaccard similarity between the interferon module from the bootstrap sample and all samples.
jaccardIfn <- c()
ifnModule <- c()
for(ind in 0:bsNetworkNum){
    indChar <- as.character(ind)
    if(ind>0)
        wDataBs <- wData[sample(rownames(wData), size=0.9*nrow(wData)),]
    wgResAll[[indChar]] <- wgcna.one.step(Data = wDataBs, seed = seed, power = power,
                                          saveDir = file.path(resPath,paste0("bs",ind)), verbose = verbose)
    wgRes <- wgResAll[["0"]]
    jaccardIfn[indChar] <- 0
    for(jnd in unique(wgResAll[[indChar]]$modules)){
        v1 <- wgRes$modules==12
        v2 <- wgResAll[[indChar]]$modules==jnd
        tempJ <- 1-jaccard(cbind(v1,v2))["v1","v2"]
        if( jaccardIfn[indChar] < tempJ){
            jaccardIfn[indChar] <- tempJ
            ifnModule[indChar] <- jnd
        }
    }
}
if(bsNetworkNum>0){
    bs <- list(wgResAll=wgResAll, jaccardIfn=jaccardIfn, ifnModule=ifnModule)
    save(bs,file=file.path(resPath,"bs.RData"))
    print("Jaccard similarity summary:")
    print(summary(jaccardIfn[-1]))
}

## End Timing
print("End time for Network construction")
print(Sys.time() - startTime)


## Time the eigengene computation
eigenStartTime <- Sys.time()
print("computing the eigengenes")
print(eigenStartTime)

melEigengenes <- compute.pigengene(Data = wDataClean, Labels = meLabels,
                                   modules = wgRes$net$colors,
                                   saveFile = pigengeneFile,
                                   doPlot = "TRUE", verbose = verbose)

print("Finished eigengene computation after:")
print(Sys.time() - eigenStartTime)

## Projecting:
## We can infer the values of eigengenes for all samples, which were removed.
projected <- project.eigen(Data=wData,pigengene=melEigengenes,
                           saveFile=projectFile,verbose=verbose)

## Check to see if the projected values are changed after projecting:
eigengenes <- melEigengenes$eigengenes
png(gsub(projectFile,patt="\\.RData$", repl=".png"))
plot(x=as.matrix(eigengenes),y=as.numeric(projected$projected[rownames(eigengenes),
                                                              colnames(eigengenes)]),pch='.')
dev.off()

## compute the heatmaps of each eigengene and add them to the eigengene directory
## module.heatmap(c5Tree = NULL, pigengene=melEigengenes, saveDir=resPath)
