# Supplementary material for: Underexpression of Specific Interferon Genes Is Associated with Poor Prognosis of Melanoma
Source: PLoS One. 2017 Jan 23;12(1):e0170025. doi: 10.1371/journal.pone.0170025 (PMC5256985; doi:10.1371/journal.pone.0170025)
Supplement: S4 File — Our results can be conveniently reproduced using these R scripts. Uncompress the tarball file, install the packages mentioned in the settings.R script, and then source the runall.R script. This code works on Unix (Linux or Mac OS X). Data will be downloaded from TCGA and the results will be saved in the current directory. A desktop computer with a 2.8 GHz CPU and 8 GB of memory will reproduce all results in less than an hour. (ZIP) [file pone.0170025.s004.zip › melanoma_2016/filter.R]

############################################################################
## Habil initiated this script to filter out 2/3 of genes that have lower correlation
## with "disease free" time. 2016-06-10.
############################################################################

## Settings:
## Choose which experiment you want to load data from (getData.R modifies the rpkm by taking log(rpkm + PARAM))
## so change PARAM
melanomaTcgaFile <- file.path(dataPath,"melanomaTcga.RData")

## Previous experiment
resPath <- file.path(resultPath, varDat)
dir.create(path = resPath, recursive = TRUE, showWarnings = FALSE)

## These paths are dynamic
clinicalCsvFile <- file.path(dataPath,"skcm_tcga_clinical_data.csv")
geneTimeCorFile <- file.path(resultPath,"geneTimeCor.RData")
dir.create(path = resultPath, recursive=TRUE, showWarnings = FALSE)

## Timing:
startTime <- Sys.time()
print("getData started at:")
print(startTime)

## Data:
load(melanomaTcgaFile)  ## melanomaTcga
Data <- melanomaTcga$lrpkm
if(!inPaper){
    clinicalAll <- read.csv(clinicalCsvFile, stringsAsFactors=FALSE)
    save(clinicalAll, file = file.path(dataPath,"clinicalAll.RData")) ## Saved in clinicalAll variable
}

## Patient IDs vs. sample row names:
ids <- rownames(Data) ## e.g., TCGA-3N-A9WB-06A-11R-A38C-07
idsMatrix <- matrix(unlist(strsplit(ids,split="-")),nrow=length(ids),byrow=TRUE)
rownames(idsMatrix) <- ids
##
id2patient <- c()
for(id in ids){
    id3 <- paste(idsMatrix[id,1:3], collapse="-") ## e.g., TCGA-3N-A9W
    id2patient[id] <- id3 
}
## Duplicate patient ids in Data 
duplicates <- id2patient[which(duplicated(id2patient)|duplicated(id2patient,fromLast=TRUE))]
print("The following rows of data matrix have duplicated same patient IDs:")
print(duplicates)

## Are the corresponding data correlated?
## Correlation of all samples with each other:
print("Spearman correlations among all samples ...")
cors <- cor(t(Data), method="spearman")
print(summary(sort(cors)))
png(file.path(resPath,"cor.png"))
plot(sort(cors),pch=".")
corsDup <- c()
for(patient in unique(duplicates)){
    idsTemp <- names(which(duplicates==patient))
    corsDup[patient] <- cor(t(Data[idsTemp,]), method="spearman")[1,2]
    abline(h=corsDup[patient],col='red')
}
dev.off()
print("Spearman correlations for duplicates:")
print(corsDup) ## is relatively high.


if(!inPaper){
    ## Matching data with clinical data:
    indTemp <- match(id2patient, clinicalAll[,"Patient.ID"])
    ##^ indices of rows of clinical table in the same order as id2patient
    clinical <- clinicalAll[indTemp,c("Disease.Free..Months.","Disease.Free.Status", "Clark.level.at.diagnosis")]
    rownames(clinical) <- names(id2patient)
    colnames(clinical) <- c("Months","Status", "Stage") ## Disease free
    ## QC for negative time:
    clinical["TCGA-EB-A430-01A-11R-A24X-07","Months"] <- NA ## Originally -0.07
    save(clinical, file = file.path(resultPath,"clinical.RData")) 
} else{
        load(file = file.path(resultPath,"clinical.RData")) ## clinical
}
print( paste("Disease free time for",sum(is.na(clinical[,"Months"])),"cases is censored."))
print( paste("Disease free status for",sum(is.na(clinical[,"Status"])),"cases is censored."))
print( paste("Disease free time for", sum(is.na(clinical[,"Stage"])), "cases are censored."))
## QC:
if(any(clinical[,"Months"]<0, na.rm = TRUE))
    stop("Negative time in clinical data!")
## The times are the same for duplicates:
print(clinical[names(duplicates),])

## Plot the survival curve:
survfit1 <- survfit(Surv(time=clinical[,"Months"], event=clinical[,"Status"]=="Recurred/Progressed",type='right')~1)
png(file.path(resultPath,"survival.png"))
plot(survfit1,xlab="Months",ylab="Survival probability") ##,xmax=xmax1)
dev.off()

## Compute correlation with time:
geneTimeCor <- cor(x=Data,y=clinical[,"Months"], use="complete", method="spearman")
names(geneTimeCor) <- colnames(Data)
save(geneTimeCor, file= geneTimeCorFile)
print(paste("geneTimeCor was saved at",geneTimeCorFile))
##^Use the top 1/3 genes witht the highest absolut correlation with time
##^for further analysis, e.g., as input to Pigengene to make the network
##^and compute eigengenes.
m1 <- "Absolut value of Spearman's rank correlation \n of gene with d.f. time"
png(file.path(resultPath, "gene_time_cor.png"))
plot(sort(abs(geneTimeCor)),pch='.', main=m1)
abline(v=length(geneTimeCor)*2/3, col='blue')
abline(h=quantile(abs(geneTimeCor),probs=2/3, na.rm=TRUE),col='red')
dev.off()
