# Supplementary material for: Underexpression of Specific Interferon Genes Is Associated with Poor Prognosis of Melanoma
Source: PLoS One. 2017 Jan 23;12(1):e0170025. doi: 10.1371/journal.pone.0170025 (PMC5256985; doi:10.1371/journal.pone.0170025)
Supplement: S4 File — Our results can be conveniently reproduced using these R scripts. Uncompress the tarball file, install the packages mentioned in the settings.R script, and then source the runall.R script. This code works on Unix (Linux or Mac OS X). Data will be downloaded from TCGA and the results will be saved in the current directory. A desktop computer with a 2.8 GHz CPU and 8 GB of memory will reproduce all results in less than an hour. (ZIP) [file pone.0170025.s004.zip › melanoma_2016/find.alive.cutoff.R]

find.alive.cutoff <- function (hope,time1,until,minRecall=0.2,risk="Low",doDebug=FALSE){
    ## time1: A numeric vector.
    ## hope: A numeric vector index the same as time1.
    ## ratio: A numeric in the range [0,1]. Depreciated after minRecall was added.
    ## until: A numeric (10 years for breast cancer).

    ##^ Alternatively, set until="left" to find the high-risk cutoff.

    ## risk: Character. Set to "Low" or "High".
    ## Assumption: The number of alive cases with higher hope values should be generally more.
    ## Finds the best (smallest) cutoff on hope where the ratio of alive cases, for which time1 > until,
    ##^is at least 'ratio'.
    result <- list()
    result[["call"]] <- match.call()
    o1 <- order(hope)
    hope <- hope[o1]; time1 <- time1[o1] ##; dead <- dead[o1]
    highPrecision <- c()
    lowPrecision <- c()
    highRecall <- c()
    lowRecall <- c()
    ind0 <- 0
    maxHighPrecision <- 0
    maxLowPrecision <- 0
    for(ind in 1:length(hope)){
        cutoff <- hope[ind]
        tpHigh <- sum(time1[hope<=cutoff]<until)
        tpLow <- sum(time1[hope>=cutoff]>until)
        pLow <- sum(time1>until)
        pHigh <- sum(time1<=until)
        highPrecision[ind] <- tpHigh/sum(hope<=cutoff)
        lowPrecision[ind] <- tpLow/sum(hope>=cutoff) 
        highRecall[ind] <- tpHigh/pHigh
        lowRecall[ind] <- tpLow/pLow
        if(risk=="High"){ ## High-risk
            if(highRecall[ind] >= minRecall & highPrecision[ind] >= maxHighPrecision){
                ind0 <- ind
                maxHighPrecision <- highPrecision[ind]
                num <- ind0
            }
        }else{ ## Low-risk
            if(lowRecall[ind] >= minRecall & lowPrecision[ind] >= maxLowPrecision){
                ind0 <- ind
                maxLowPrecision <- lowPrecision[ind]
                num <- length(hope)-ind0+1
            }
        }
        if(doDebug){
            plot(x=hope[1:ind],y=time1[1:ind],xlim=range(hope),ylim=range(time1))
            title(paste("maxLowPrecision=",maxLowPrecision,", maxHighPrecision=",maxHighPrecision))
            if(ind==600)
                browser()
        }
    }
    cutoff <- hope[ind0]
    if(risk=="Low"){
        plot(lowRecall,lowPrecision)
        points(lowRecall[ind0], lowPrecision[ind0],col='red')
    }
    if(risk=="High"){
        plot(highRecall,highPrecision)
        points(highRecall[ind0],highPrecision[ind0],col='red')
    }
    ##
    print(cutoff)
    result[["num"]] <- num
    result[["cutoff"]] <- cutoff
    result[["highPrecision"]] <- highPrecision
    result[["lowPrecision"]] <- lowPrecision
    result[["highRecall"]] <- highRecall
    result[["lowRecall"]] <- lowRecall
    return(result)
}
