# Supplementary material for: Underexpression of Specific Interferon Genes Is Associated with Poor Prognosis of Melanoma
Source: PLoS One. 2017 Jan 23;12(1):e0170025. doi: 10.1371/journal.pone.0170025 (PMC5256985; doi:10.1371/journal.pone.0170025)
Supplement: S4 File — Our results can be conveniently reproduced using these R scripts. Uncompress the tarball file, install the packages mentioned in the settings.R script, and then source the runall.R script. This code works on Unix (Linux or Mac OS X). Data will be downloaded from TCGA and the results will be saved in the current directory. A desktop computer with a 2.8 GHz CPU and 8 GB of memory will reproduce all results in less than an hour. (ZIP) [file pone.0170025.s004.zip › melanoma_2016/getData.R]

############################################################################
## getData.R
## Aamir A. Zainulabadeen
## A simple script to download the melanoma data from the TCGA
## database. The data are put into the variable 'melanomaData'.
############################################################################

## Settings:
melanomaTcgaFile <- file.path(dataPath,"melanomaTcga.RData")
dir.create(path = dataPath, recursive = TRUE, showWarnings = FALSE)
    
## Timing:
startTime <- Sys.time()
print("getData started at:")
print(startTime)

#################################################

## DATA RETRIEVAL ##

## Download the data with clinical data as well
if(!file.exists(melanomaTcgaFile)){
    melanomaTcga <- getTCGA(disease = "SKCM", data.type="RNASeq2", type="RPKM", clinical=TRUE)
    ## Report time:
    print("Downloading took:")
    print(Sys.time()-startTime)
    ## Transforming:
    melanomaTcga[["rpkm"]] <- t(melanomaTcga$dat)
    ## old parameters in previous experiments
    ## melanomaTcga[["lrpkm"]] <- log(melanomaTcga$rpkm+0.001)
    melanomaTcga[["lrpkm"]] <- log(melanomaTcga$rpkm + 1)
    print("Number of samples:")
    print(dim(melanomaTcga$lrpkm))
    print("Saving melanomaTcga ...")
    save(melanomaTcga,file=melanomaTcgaFile)
} else {
    load(melanomaTcgaFile) ## melanomaTcga
}

print("Colnames of clinical data:")
print(colnames(melanomaTcga$clinical))
#################################################

## Plot some random genes:
png(file=gsub(melanomaTcgaFile,pattern=".RData$",repl="_10genes.png"))
pheatmap(scale(melanomaTcga$lrpkm[,10:20]),show_rownames=FALSE, main="scaled log RPKM")
dev.off()

## Plot some:
png(file=gsub(melanomaTcgaFile,pattern=".RData$",repl="_sd.png"))
plot(sort(colSds(melanomaTcga$lrpkm)))
dev.off()
