# Supplementary material for: Underexpression of Specific Interferon Genes Is Associated with Poor Prognosis of Melanoma
Source: PLoS One. 2017 Jan 23;12(1):e0170025. doi: 10.1371/journal.pone.0170025 (PMC5256985; doi:10.1371/journal.pone.0170025)
Supplement: S4 File — Our results can be conveniently reproduced using these R scripts. Uncompress the tarball file, install the packages mentioned in the settings.R script, and then source the runall.R script. This code works on Unix (Linux or Mac OS X). Data will be downloaded from TCGA and the results will be saved in the current directory. A desktop computer with a 2.8 GHz CPU and 8 GB of memory will reproduce all results in less than an hour. (ZIP) [file pone.0170025.s004.zip › melanoma_2016/partitionRisks.R]

## partitionRisks.R by Philip Yao and Aamir Zainulabadeen
## Partition high risk samples and low risk samples.

partitionRisks <- function(partitionNum, sortedClinical,seed=NULL, monthThreshold=60){
    ## Initialize sets that will contain the partitions
    highRiskSets <- list()
    lowRiskSets <- list()
    totalRiskSets <- list()

    ## Low risk is DiseaseFree who have been in the study for more than monthThreshold (60) months
    lowRisk <- sortedClinical
    lowRisk <- sortedClinical[sortedClinical[,"Status"] == "DiseaseFree",]
    lowRisk <- lowRisk[lowRisk[,"Months"] >= monthThreshold,]

    ## High risk is either Recurred/Progressed or DiseaseFree for less
    ## than monthThreshold months
    highRisk <- sortedClinical[!rownames(sortedClinical) %in%
                               rownames(lowRisk),]

    ## Choose seed to set
    set.seed(seed)
 
    ## Randomize dataset
    lowRisk <- sample(rownames(lowRisk))
    highRisk <- sample(rownames(highRisk))
    
    ## Initialize starting point to choose subset of data  
    lowStart <- 1
    highStart <- 1

    ## Partitions of low and high risk. Then, combine them together.
    for(counter in 1:(partitionNum-1)){
        lowRiskSets[[counter]] <- lowRisk[lowStart :
        (lowStart + ceiling(length(lowRisk) / partitionNum) - 1)];
        
        highRiskSets[[counter]] <- highRisk[highStart :
        (highStart + ceiling(length(highRisk) / partitionNum) - 1)];
        
        totalRiskSets[[counter]] <- c(lowRiskSets[[counter]],
                                      highRiskSets[[counter]]);
        
        lowStart <- lowStart + ceiling(length(lowRisk) / partitionNum)
        highStart <- highStart + ceiling(length(highRisk) / partitionNum)
    }
    ## The remaining patients will be in the last set
    lowRiskSets[[counter + 1]] <- lowRisk[lowStart : length(lowRisk)]
    highRiskSets[[counter + 1]] <- highRisk[highStart : length(highRisk)]
    
    totalRiskSets[[counter + 1]] <- c(lowRiskSets[[counter + 1]],
                                      highRiskSets[[counter + 1]])
    return(totalRiskSets)
}
