# Supplementary material for: Underexpression of Specific Interferon Genes Is Associated with Poor Prognosis of Melanoma
Source: PLoS One. 2017 Jan 23;12(1):e0170025. doi: 10.1371/journal.pone.0170025 (PMC5256985; doi:10.1371/journal.pone.0170025)
Supplement: S4 File — Our results can be conveniently reproduced using these R scripts. Uncompress the tarball file, install the packages mentioned in the settings.R script, and then source the runall.R script. This code works on Unix (Linux or Mac OS X). Data will be downloaded from TCGA and the results will be saved in the current directory. A desktop computer with a 2.8 GHz CPU and 8 GB of memory will reproduce all results in less than an hour. (ZIP) [file pone.0170025.s004.zip › melanoma_2016/readme.txt]

##################################################################################################
## readme.txt
## ~/proj/genetwork/code/melanoma_2016/
##
##
###################################################################################################

These scripts can be used to reproduce all the results presented in the paper.
They work only on Unix (Linux or Mac OS X).

How to reproduce?
Uncompress the tarball file, install the packages mentioned in the settings.R script,
and then source the runall.R script. Data will be downloaded from TCGA and the results
will be saved in the current directory. A desktop computer with a 2.8 GHz CPU and 8 GB
of memory will reproduce all results in less than an hour.

##
The dataset that it downloads can be found here:
https://tcga-data.nci.nih.gov/tcga/tcgaCancerDetails.\
jsp?diseaseType=SKCM&diseaseName=Skin%20Cutaneous%20Melanoma
##################################################
