# Supplementary material for: Underexpression of Specific Interferon Genes Is Associated with Poor Prognosis of Melanoma
Source: PLoS One. 2017 Jan 23;12(1):e0170025. doi: 10.1371/journal.pone.0170025 (PMC5256985; doi:10.1371/journal.pone.0170025)
Supplement: S4 File — Our results can be conveniently reproduced using these R scripts. Uncompress the tarball file, install the packages mentioned in the settings.R script, and then source the runall.R script. This code works on Unix (Linux or Mac OS X). Data will be downloaded from TCGA and the results will be saved in the current directory. A desktop computer with a 2.8 GHz CPU and 8 GB of memory will reproduce all results in less than an hour. (ZIP) [file pone.0170025.s004.zip › melanoma_2016/runall.R]

## runall.R
##
## Authors: Habil Zare, Philip Yao, and Aamir Zainulabadeen
##
## Survival analysis on melanoma data to find prognostic biomarkers.

## Timing:
startTime <- Sys.time()
print("Runing all started at:")
print(startTime)

source("settings.R")
source("getData.R") ## download the SKCM data set from TCGA
source("filter.R") ## filter the data by calculating Spearman Correlation with time
source("eigenScript.R") ## Compute the gene network and eigengenes
source("survMelanoma.R") ## Does Cox, AFT, and cross-validation.

## makes plots for publication, of the KM plots as well as tabulates the cross validations across seeds
source("survPlot.R")

## End time:
print("Runing all took:")
print(Sys.time()-startTime)
