# Supplementary material for: Underexpression of Specific Interferon Genes Is Associated with Poor Prognosis of Melanoma
Source: PLoS One. 2017 Jan 23;12(1):e0170025. doi: 10.1371/journal.pone.0170025 (PMC5256985; doi:10.1371/journal.pone.0170025)
Supplement: S4 File — Our results can be conveniently reproduced using these R scripts. Uncompress the tarball file, install the packages mentioned in the settings.R script, and then source the runall.R script. This code works on Unix (Linux or Mac OS X). Data will be downloaded from TCGA and the results will be saved in the current directory. A desktop computer with a 2.8 GHz CPU and 8 GB of memory will reproduce all results in less than an hour. (ZIP) [file pone.0170025.s004.zip › melanoma_2016/settings.R]

## settings.R
##
## Authors: Philip Yao and Aamir Zainulabadeen
##
## A script to load the proper libraries, functions, and to set
## global variables 


## Libraries:
library(survival)
library(Pigengene)
library(glmnet)
library(sfsmisc)
library(WGCNA)
## Needed in getData.R
library(TCGA2STAT)
library(pheatmap)
library(matrixStats)
## Needed in filter.R
library(stringr) ## str_subset
library(Biobase)
library(GEOquery)
library(illuminaHumanv4.db)
library(prabclus) ## jaccard

## Functions:
source("partitionRisks.R")
source("coxAnalysis.R")
source("accelFailAnalysis.R")
##source("~/proj/genetwork/code/Habil/breastCancer/find.alive.cutoff.R")  
source("find.alive.cutoff.R") ## Habil copied it here on 2016-09-21.
source("~/proj/genetwork/code/Amir/AML/induce.R")

## Settings:
## Settings
# If an individual is 'DiseaseFree' for less than this time, do not include them in the eigengene computation
monthThreshold <- 60
if(monthThreshold!=60)
    warning("monthThreshold is not 60")
bsNetworkNum <- 0 ## number of networks inferred using bootstrapping. Set to 0 to disable.
inPaper <- TRUE
prefixPath <- "~/proj/genetwork/" ## for development
if(inPaper)
    prefixPath <- "." ## For paper
dataPath <- file.path(prefixPath, "data", "melanoma", "TCGA")
resultPath <- file.path(prefixPath, "result", "melanoma", "TCGA")

## Part of name for output folder
## reproduction of results with heatmap with beta == 7 (automatically calculated)

varDat <- "2016-12-30_accepted" 
##varDat <- "2016-11-26_bootstrap" 
##varDat <- "2016-11-23E_pearson"
##varDat <- "2016-08-18_validate" 
##varDat <- "2016-08-03_DiseaseFreeTime"
## varDat <- "2016-07-22_beta7_noNA_presentation2"
##varDat <- "2016-07-13_beta5_reproduce"
##varDat <- "2016-07-13_noNA" ## Removed NAs in Months too.
##varDat <- "2016-06-30_beta4" ## experiment with beta == 4 for the power used in network clustering
##varDat <- "2016-06-27_beta5" ## experiment with beta == 5 for the power used in network clustering
##varDat <- "2016-06-27_beta6" ## experiment with beta == 6 for the power used in network clustering
##varDat <- "2016-06-27_autoBeta" ## experiment with automatic calculation of the power for clustering
##varDat <- "2016-06-23_eigengenes" ## this iteration was run with '60' as monthThreshold
##varDat <- "2016-06-16" ## this iteration was run with '40' as monthThreshold

survDat <- "2016-08-15_testing"
##survDat <- "2016-08-11_validate"
## survDat <- "2016-08-03_DiseaseFreeTime"
##survDat <- "2016-07-22_noNA_presentation2" ## Determines the survival analysis subfolder.
##survDat <- "2016-07-26_betterDirectories"
