# Supplementary material for: Underexpression of Specific Interferon Genes Is Associated with Poor Prognosis of Melanoma
Source: PLoS One. 2017 Jan 23;12(1):e0170025. doi: 10.1371/journal.pone.0170025 (PMC5256985; doi:10.1371/journal.pone.0170025)
Supplement: S4 File — Our results can be conveniently reproduced using these R scripts. Uncompress the tarball file, install the packages mentioned in the settings.R script, and then source the runall.R script. This code works on Unix (Linux or Mac OS X). Data will be downloaded from TCGA and the results will be saved in the current directory. A desktop computer with a 2.8 GHz CPU and 8 GB of memory will reproduce all results in less than an hour. (ZIP) [file pone.0170025.s004.zip › melanoma_2016/survMelanoma.R]

## K-fold Cross Validation with Penalized Cox Regression
## as well as accelerated failure time fitting for the K-M plots of survival
## 
## survMelanoma.R by Philip Yao
##


## Input Files
load(file.path(resultPath,"clinical.RData"))
##^Saved in variable: clinical.
## Change date subdirectory to wherever your clinical.RData is

load(file.path(resultPath, varDat,"eigengenes","projected.RData")) ## projected
##^Saved in variable: pigengene. Change date subdirectory to wherever your melEigengenes.RData

## Settings:
seeds <- 1:10
## Partition into how many samples when cross validating?
partitionNum <- 5
## Specific to AFT
confL <- 0.2 ## Minimum recal for low-risk prediction
confH <- 0.1 ## ... for high-risk prediction
xmax1 <- 15


for(seedCount in seeds) { 
    ## Output Files
    glmOutPath <- file.path(resultPath, varDat, "survival", survDat, paste("seed_", seedCount, sep = ""), "penalizedCox")
    sortedClinicOut <- file.path(glmOutPath, "sortedClinical.RData")
    dir.create(path = glmOutPath, recursive = TRUE, showWarnings = FALSE)

    ## This list will contain the best modules
    bestModulesTot <- list()

    ## Each element contains one fold of the training data with all the patient names
    trainNames <- list()

    ## Each element contains one fold of the validation data with all the patient names
    validNames <- list()

    eigengenes <- projected$projected
    
    ## Create and save a variable which is a subset of clinical that includes all the sorted/filtered data
    ## Filter out NAs and nonpositive Months.
    sortedClinical <- clinical[rownames(eigengenes),]
    sortedClinical <- na.omit(sortedClinical)
    sortedClinical <- sortedClinical[sortedClinical[,"Months"] > 0,]
    save(sortedClinical, file = sortedClinicOut)
    ## Filter out patients accordingly based on sortedClinical
    eigengenes <- eigengenes[rownames(sortedClinical),]

    ## Save correct eigengenes
    eigengenesAFT <- as.data.frame(eigengenes)

    ## Call the function that divides between high risk and low risk and also partitions subsets
    totalRisk <- partitionRisks(partitionNum = partitionNum, monthThreshold=monthThreshold,
                                sortedClinical = sortedClinical, seed = seedCount)

    ## Combine partitionNum - 1  out of partitionNum subsets to form training dataset
    combTotalRisk <- combn(totalRisk, partitionNum - 1)
    for(count in 1 : ncol(combTotalRisk)){
        trainNames[[count]] <- do.call(c, combTotalRisk[1 : partitionNum - 1, count])
        validNames[[count]] <- rownames(sortedClinical[!rownames(sortedClinical) %in% trainNames[[count]],])
    }

    ## ########## Cox Analysis ############
    print("Cox analysis ...")
    ## Perform cox analysis on each element of the partition combination training dataset.
    for(counter1 in 1:partitionNum){
        ## These sets need to be ordered the same way for the coxAnalysis to work.
        inputTime <- sortedClinical[rownames(sortedClinical)
                                    %in% trainNames[[counter1]],"Months"] / 12
        
        inputEvent <- sortedClinical[rownames(sortedClinical)
                                     %in% trainNames[[counter1]],"Status"] == "Recurred/Progressed"
        
        inputMatrix <- as.matrix(eigengenes[rownames(sortedClinical)
                                            %in% trainNames[[counter1]],])
        
        bestModulesTot[[counter1]] <- coxAnalysis(setNum = counter1,
                                                  dataCategory = "training",
                                                  inputTime = inputTime,
                                                  inputEvent = inputEvent,
                                                  inputMatrix = inputMatrix,
                                                  glmOutPath = glmOutPath)
                      
    }

    ## save the best modules 
    save(bestModulesTot, file=file.path(glmOutPath, "bestModulesTot.RData"))
    
    ## Perform cox analysis on each element of the partition combination validation dataset.
    for(counter2 in 1:partitionNum){
        ## These sets also need to be ordered the same way for coxAnalysis to work.
        inputTime <- sortedClinical[rownames(sortedClinical) %in%
                                    validNames[[counter2]], "Months"] / 12
        
        inputEvent <- sortedClinical[rownames(sortedClinical) %in%
                                     validNames[[counter2]], "Status"] == "Recurred/Progressed"
        
        inputMatrix <- as.matrix(eigengenes[rownames(eigengenes) %in%
                                            validNames[[counter2]],])
        
        coxAnalysis(setNum = counter2, dataCategory = "validation",
                    inputTime = inputTime, inputEvent = inputEvent,
                    inputMatrix = inputMatrix, glmOutPath = glmOutPath)
    }

    ## ########## Cox Analysis Done. ############
}


## ######### Accelerated Failure Time and Cox Analysis on All Data ############
print("Cox analysis on all data ...")

## The directory for saving the data.
glmOutPath <- file.path(resultPath, varDat, "survival",survDat,"penalizedCox")

## These sets need to be ordered the same way for the coxAnalysis to work.
clinical <- clinical[ !is.na(clinical[,"Months"]) & !is.na(clinical[,"Status"]), ]
clinical <- clinical[clinical$Months > 0, ]

inputTime <- clinical[,"Months"] / 12

inputEvent <- clinical[,"Status"] == "Recurred/Progressed"

eigengenesNoNa <- projected$projected[rownames(clinical), ]

inputMatrix <- as.matrix(eigengenesNoNa)

bestModAll <- coxAnalysis(setNum = NULL, dataCategory = "allSamples", inputTime = inputTime,
                          inputEvent = inputEvent, inputMatrix = inputMatrix, glmOutPath = glmOutPath)

save(bestModAll, file=file.path(glmOutPath, "bestModAll.RData"))

print("Accelerated Failure Time analysis ...")
inputParam <-c(bestModAll[1:3])
trainParam <- rownames(eigengenesNoNa)
validParam <- NULL
load(file.path(resultPath,"clinical.RData"))
features <- eigengenesNoNa
clinical <- clinical[rownames(features),]
inputTime <- clinical[, "Months"] / 12
inputEvent <- clinical[, "Status"] == "Recurred/Progressed"
yTrain <- Surv(time = inputTime, event = inputEvent, type = "right")
accelFailAnalysis(setParam = NULL, inputParam = inputParam,
	          clinical = clinical, inputTime = inputTime,
		  inputEvent = inputEvent, yTrain = yTrain,
                  trainParam = trainParam, validParam = validParam,
                  features= features, confL=confL, confH=confH,
                  until=monthThreshold/12, TCGA=TRUE, resultPath=resultPath,
                  survDat=survDat, varDat=varDat)
## ## ######### Accelerated Failure Time Done ############
