# Supplementary material for: Underexpression of Specific Interferon Genes Is Associated with Poor Prognosis of Melanoma
Source: PLoS One. 2017 Jan 23;12(1):e0170025. doi: 10.1371/journal.pone.0170025 (PMC5256985; doi:10.1371/journal.pone.0170025)
Supplement: S4 File — Our results can be conveniently reproduced using these R scripts. Uncompress the tarball file, install the packages mentioned in the settings.R script, and then source the runall.R script. This code works on Unix (Linux or Mac OS X). Data will be downloaded from TCGA and the results will be saved in the current directory. A desktop computer with a 2.8 GHz CPU and 8 GB of memory will reproduce all results in less than an hour. (ZIP) [file pone.0170025.s004.zip › melanoma_2016/survPlot.R]

## Authors : Aamir Zainulabadeen and Philip Yao
##
## Description : This script plots some surival data with abcissa to the
## a directory called "survPlots"; see below for the full file path.
## This script also tabulates the cross validation results for all 10 seeds.
##

## settings
## parameter from accelFailAnalysis.R for the max years to plot
xmax1 <- 15
xLine <- 5  ## Year to draw the vertical line
initOption <- options() ## Save initial options
seedCount <- 10 ## number of seeds that were used in cross validation

## in paths and out paths
parentPath <- file.path(resultPath, varDat, "survival", survDat)
outPath <- file.path(parentPath, "survPlots")
dir.create(outPath, recursive=TRUE, showWarnings=FALSE)

### The plots from AFT on the entire set ##
moduleStrings <- c("ME0-ME9", "ME0-ME9-ME12")

for(modules in moduleStrings) {
    loadPath <- file.path(parentPath, "accelFailTime", paste(modules, "_survfitOutput.RData", sep=""))
    load(loadPath)
    loadPath <- file.path(parentPath, "accelFailTime", paste(modules, "_survDiff.RData", sep=""))
    load(loadPath)

    print(survfitOutput)
    png(file.path(outPath, paste(modules, "_KM.png", sep="")))
    plot(survfitOutput, xmax=xmax1, col = c('red','green','blue'), main=NULL, cex.axis = 1.5)
    title(xlab = "Years", ylab="Survival Probability", cex.lab = 1.5, line = 2.5)
    legend("bottomleft", col = c('green','blue','red'), c("Low risk","Medium risk","High risk"), pch=1)
    ## Calculate P Value again to put on legend of graph
    pVal <- 1 - pchisq(survdiffRes$chisq, length(survdiffRes$n) - 1)
    options(digits = 1) ## Change the output on the legend to only one digit
    legend("topright", cex = 1.5, x.intersp = 0.1, legend = substitute("P value: "*x, list(x=sfsmisc::pretty10exp(pVal)[[1]])))


    ##options(initOption) ## Revert to original options

    if (modules == "ME0-ME9") {
        abline(v=xLine, col="purple")
        index <- which.max(survfitOutput[1]$time >= xLine)
        lineH <- survfitOutput[1]$surv[index - 1]
        abline(h = lineH, col="orange")

        index1 <- which.max(survfitOutput[2]$time >= (xLine))
        lineH1 <- survfitOutput[2]$surv[index1]
        abline(h = lineH1, col="orange")
    } else {
        abline(v=xLine, col="purple")
        
        index <- which.max(survfitOutput[1]$time >= (xLine))
        lineH <- survfitOutput[1]$surv[index]
        abline(h = lineH, col="orange")
        
        index1 <- which.max(survfitOutput[2]$time >= xLine)
        lineH1 <- survfitOutput[2]$surv[index1 - 1]
        abline(h = lineH1, col="orange")
    }

    ticks = signif(c(lineH,lineH1), digits = 2)
    mtext(ticks, side = 2, line = 0, at = ticks)
    ##axis(side = 2, at = ticks, cex.axis = 0.5, )
    options(initOption)

    dev.off()

}
print(paste("Plots were saved at:", outPath))

## ## For each seed, tabulate the top three selcted modules ##
## for (iterator in 1:seedCount) {
##     loadPath <- file.path(parentPath, iterator, "penalizedCox", "bestModulesTot.RData")
##     load(loadPath)

##     modules <- character(15)

##     modIndex <- 1

##     ## get the top three modules from each fold
##     for (fold in 1:5) {
##     	for (topThree in 1:3) {
## 	    modules[modIndex] <- bestModulesTot[[fold]][topThree]
## 	    modIndex <- modIndex + 1
## 	   }
##     }
##     browser()
##   ##  plot(table(modules, modules))
##   ##  png(file.path(parentPath, paste(iterator, "_moduleCount.png")))

##     }
